# Supplementary material for: 4-Hydr­oxy-3-meth­oxy-5-nitro­aceto­phenone (5-nitro­apocynin)
Source: Acta Crystallogr Sect E Struct Rep Online. 2009 Aug 29;65(Pt 9):o2292–3. doi: 10.1107/S160053680903390X (PMC2969931; doi:10.1107/S160053680903390X)
Supplement: Supplementary file 1 [file e-65-o2292-sup1.cif]

##############################################################################
###                                                                        ###
###        Electronic paper (Acta Crystallographica Section E)             ###
###                                                                        ###
##############################################################################
#                                                                            #
# This CIF contains the data in a paper accepted for publication in Acta     #
# Crystallographica Section E. It conforms to the requirements of Notes      #
# for Authors for Section E, and has been peer reviewed under the auspices   #
# of the IUCr Commission on Journals.                                        #
#                                                                            #
# Full details of the Crystallographic Information File format               #
# are given in the paper "The Crystallographic Information File (CIF):       #
# a New Standard Archive File for Crystallography" by S. R. Hall, F. H.      #
# Allen and I. D. Brown [Acta Cryst. (1991), A47, 655-685].                  #
#                                                                            #
# The current version of the core CIF dictionary is obtainable from          #
# ftp://ftp.iucr.org/pub/cif_core.dic. The current version number is 2.4.    #
#                                                                            #
# Software is freely available for graphical display of the structure(s) in  #
# this CIF.  For information consult the CIF home page http://www.iucr.org/  #
# cif/home.html                                                              #
#                                                                            #
# This file may be used for bona fide research purposes within the           #
# scientific community so long as proper attribution is given to the journal # 
# article from which it was obtained.                                        #
#                                                                            #
##############################################################################
                                             
data_global
_audit_creation_method     SHELXL-97
_journal_date_recd_electronic     2009-08-20
_journal_date_accepted     2009-08-25
_journal_name_full     'Acta Crystallographica, Section E'
_journal_year     2009
_journal_volume     65
_journal_issue      9
_journal_page_first     o2292
_journal_page_last     o2293
_journal_paper_category     QO
_journal_coeditor_code     HB5058
_publ_contact_author
;
Rao M. Uppu
Department of Environmental Toxicology and the Health Research Center
Southern University and A&M College
Baton Rouge
LA 70813
USA
;
_publ_contact_author_email     'rao_uppu@subr.edu'
_publ_contact_author_fax     '(225) 771 5350'
_publ_contact_author_phone     '(225) 771 5133'
_publ_section_title
;
4-Hydroxy-3-methoxy-5-nitroacetophenone (5-nitroapocynin)
;
loop_
    _publ_author_name
    _publ_author_footnote
    _publ_author_address
    'Babu, Sainath' .
;    Department of Environmental Toxicology and the Health Research Center
     Southern University and A&M College
     Baton Rouge
     LA 70813
     USA
;
    'Raghavamenon, Achuthan C. ' .
;    Department of Environmental Toxicology and the Health Research Center
     Southern University and A&M College
     Baton Rouge
     LA 70813
     USA
;
    'Fronczek, Frank R.' .
;    Department of Chemistry
     Louisiana State University
     Baton Rouge
     LA 70803-1804
     USA
;
    'Uppu, Rao M.' .
;    Department of Environmental Toxicology and the Health Research Center
     Southern University and A&M College
     Baton Rouge
     LA 70813
     USA
;
data_I
_audit_creation_method     SHELXL-97
_chemical_name_systematic
;
4-Hydroxy-3-methoxy-5-nitroacetophenone
;
_chemical_name_common     ?
_chemical_formula_moiety     'C9 H9 N O5'
_chemical_formula_sum     'C9 H9 N O5'
_chemical_formula_iupac     'C9 H9 N O5'
_chemical_formula_weight     211.17
_chemical_melting_point     ?
_symmetry_cell_setting     'monoclinic'
_symmetry_space_group_name_H-M     'P 21/c'
_symmetry_space_group_name_Hall     '-P 2ybc'
loop_
    _symmetry_equiv_pos_as_xyz
    'x, y, z'
    '-x, y+1/2, -z+1/2'
    '-x, -y, -z'
    'x, -y-1/2, z-1/2'
_cell_length_a     6.6598(10)
_cell_length_b     16.815(2)
_cell_length_c     8.0491(11)
_cell_angle_alpha     90
_cell_angle_beta     96.485(7)
_cell_angle_gamma     90
_cell_volume     895.6(2)
_cell_formula_units_Z     4
_cell_measurement_reflns_used     4183
_cell_measurement_theta_min     2.5
_cell_measurement_theta_max     36.3
_cell_measurement_temperature     90.0(5)
_exptl_crystal_description     'needle fragment'
_exptl_crystal_colour     'golden yellow'
_exptl_crystal_size_max     0.40
_exptl_crystal_size_mid     0.30
_exptl_crystal_size_min     0.15
_exptl_crystal_density_diffrn     1.566
_exptl_crystal_density_meas     ?
_exptl_crystal_density_method     'not measured'
_exptl_crystal_F_000     440
_exptl_absorpt_coefficient_mu     0.130
_exptl_absorpt_correction_type     none
_exptl_absorpt_process_details     ?
_exptl_absorpt_correction_T_min     ?
_exptl_absorpt_correction_T_max     ?
_exptl_special_details
;
;
_diffrn_ambient_temperature     90.0(5)
_diffrn_radiation_type     MoK\a
_diffrn_radiation_wavelength     0.71073
_diffrn_radiation_source     'fine-focus sealed tube'
_diffrn_radiation_monochromator     graphite
_diffrn_measurement_device
                         'Nonius KappaCCD diffractometer with Oxford Cryostream'
_diffrn_measurement_method     '\w and \f'
_diffrn_detector_area_resol_mean     ?
_diffrn_reflns_number     22479
_diffrn_reflns_av_R_equivalents     0.025
_diffrn_reflns_av_sigmaI/netI     0.0350
_diffrn_reflns_theta_min     2.8
_diffrn_reflns_theta_max     36.3
_diffrn_reflns_theta_full     25.0
_diffrn_measured_fraction_theta_max     0.981
_diffrn_measured_fraction_theta_full     0.999
_diffrn_reflns_limit_h_min     -10
_diffrn_reflns_limit_h_max     10
_diffrn_reflns_limit_k_min     -28
_diffrn_reflns_limit_k_max     26
_diffrn_reflns_limit_l_min     -13
_diffrn_reflns_limit_l_max     13
_diffrn_standards_number     ?
_diffrn_standards_interval_count     ?
_diffrn_standards_interval_time     ?
_diffrn_standards_decay_%     ?
_refine_special_details
;
Refinement of <i>F</i>^2^ against ALL reflections. The weighted <i>R</i>-factor
<i>wR</i> and goodness of fit <i>S</i> are based on <i>F</i>^2^, conventional
<i>R</i>-factors <i>R</i> are based on <i>F</i>, with <i>F</i> set to zero for
negative <i>F</i>^2^. The threshold expression of <i>F</i>^2^ >
\s(<i>F</i>^2^) is used only for calculating <i>R</i>-factors(gt) <i>etc</i>.
and is not relevant to the choice of reflections for refinement.
<i>R</i>-factors based on <i>F</i>^2^ are statistically about twice as large
as those based on <i>F</i>, and <i>R</i>- factors based on ALL data will be
even larger.
;
_reflns_number_total     4255
_reflns_number_gt     3226
_reflns_threshold_expression     I>2\s(I)
_refine_ls_structure_factor_coef     Fsqd
_refine_ls_matrix_type     full
_refine_ls_R_factor_all     0.062
_refine_ls_R_factor_gt     0.042
_refine_ls_wR_factor_gt     0.109
_refine_ls_wR_factor_ref     0.120
_refine_ls_goodness_of_fit_ref     1.042
_refine_ls_restrained_S_all     1.042
_refine_ls_number_reflns     4255
_refine_ls_number_parameters     147
_refine_ls_number_restraints     0
_refine_ls_hydrogen_treatment     mixed
_refine_ls_weighting_scheme     calc
_refine_ls_weighting_details
         'calc w=1/[\s^2^(Fo^2^)+(0.0585P)^2^+0.2019P] where P=(Fo^2^+2Fc^2^)/3'
_atom_sites_solution_hydrogens     geom
_atom_sites_solution_primary     direct
_atom_sites_solution_secondary     difmap
_refine_ls_shift/su_max     0.000
_refine_ls_shift/su_mean     0.000
_refine_diff_density_max     0.62
_refine_diff_density_min     -0.32
_refine_ls_extinction_method     none
_refine_ls_extinction_coef     ?
loop_
    _atom_type_symbol
    _atom_type_description
    _atom_type_scat_dispersion_real
    _atom_type_scat_dispersion_imag
    _atom_type_scat_source
    'C' 'C' 0.0033 0.0016
                         'International Tables Vol C Tables 4.2.6.8 and 6.1.1.4'
    'H' 'H' 0.0000 0.0000
                         'International Tables Vol C Tables 4.2.6.8 and 6.1.1.4'
    'N' 'N' 0.0061 0.0033
                         'International Tables Vol C Tables 4.2.6.8 and 6.1.1.4'
    'O' 'O' 0.0106 0.0060
                         'International Tables Vol C Tables 4.2.6.8 and 6.1.1.4'
_computing_data_collection     'COLLECT (Nonius, 2000)'
_computing_cell_refinement     'SCALEPACK (Otwinowski & Minor, 1997)'
_computing_data_reduction     'DENZO and SCALEPACK (Otwinowski & Minor, 1997)'
_computing_structure_solution     'SIR97 (Altomare <i>et al.</i>,  1999)'
_computing_structure_refinement     'SHELXL97 (Sheldrick, 2008)'
_computing_molecular_graphics     'ORTEP-3 for Windows (Farrugia, 1997)'
_computing_publication_material     'SHELXL97 (Sheldrick, 2008)'
loop_
    _atom_site_type_symbol
    _atom_site_label
    _atom_site_fract_x
    _atom_site_fract_y
    _atom_site_fract_z
    _atom_site_U_iso_or_equiv
    _atom_site_adp_type
    _atom_site_calc_flag
    _atom_site_refinement_flags
    _atom_site_occupancy
    _atom_site_disorder_assembly
    _atom_site_disorder_group
    O O1 0.70859(9) 0.17341(4) 0.57565(8) 0.01682(13) Uani d . 1 . .
    H H1O 0.805(2) 0.1965(9) 0.5277(18) 0.025 Uiso d . 1 . .
    O O2 0.40131(9) 0.12263(4) 0.70993(9) 0.01727(13) Uani d . 1 . .
    O O3 0.03482(9) 0.36827(4) 0.88871(9) 0.01850(14) Uani d . 1 . .
    O O4 0.90549(10) 0.29612(4) 0.48481(9) 0.02148(15) Uani d . 1 . .
    O O5 0.81333(10) 0.41618(4) 0.53665(9) 0.02082(14) Uani d . 1 . .
    N N1 0.79036(11) 0.34401(4) 0.54412(9) 0.01483(13) Uani d . 1 . .
    C C1 0.32973(11) 0.33924(5) 0.76315(10) 0.01274(14) Uani d . 1 . .
    C C2 0.29375(12) 0.25663(5) 0.77082(10) 0.01340(14) Uani d . 1 . .
    H H2 0.1831(18) 0.2368(8) 0.8237(15) 0.016 Uiso d . 1 . .
    C C3 0.42194(12) 0.20294(5) 0.70775(10) 0.01312(14) Uani d . 1 . .
    C C4 0.59325(12) 0.22979(5) 0.63245(10) 0.01309(14) Uani d . 1 . .
    C C5 0.62316(11) 0.31230(5) 0.62424(10) 0.01315(14) Uani d . 1 . .
    C C6 0.49407(12) 0.36689(5) 0.68977(10) 0.01365(14) Uani d . 1 . .
    H H6 0.5227(18) 0.4219(8) 0.6815(15) 0.016 Uiso d . 1 . .
    C C7 0.22582(13) 0.09248(5) 0.77728(12) 0.01791(16) Uani d . 1 . .
    H H7A 0.2325 0.1066 0.8959 0.027 Uiso calc R 1 . .
    H H7B 0.2211 0.0345 0.7654 0.027 Uiso calc R 1 . .
    H H7C 0.1041 0.1158 0.7165 0.027 Uiso calc R 1 . .
    C C8 0.18762(12) 0.39440(5) 0.83692(10) 0.01404(14) Uani d . 1 . .
    C C9 0.23465(14) 0.48181(5) 0.84358(12) 0.01944(17) Uani d . 1 . .
    H H9A 0.2105 0.5043 0.7308 0.029 Uiso calc R 1 . .
    H H9B 0.3766 0.4897 0.8876 0.029 Uiso calc R 1 . .
    H H9C 0.1476 0.5084 0.9167 0.029 Uiso calc R 1 . .
loop_
    _atom_site_aniso_label
    _atom_site_aniso_U_11
    _atom_site_aniso_U_22
    _atom_site_aniso_U_33
    _atom_site_aniso_U_12
    _atom_site_aniso_U_13
    _atom_site_aniso_U_23
    O1 0.0147(3) 0.0152(3) 0.0220(3) 0.0018(2) 0.0084(2) -0.0013(2)
    O2 0.0163(3) 0.0115(3) 0.0255(3) -0.0003(2) 0.0087(2) 0.0008(2)
    O3 0.0156(3) 0.0183(3) 0.0233(3) -0.0003(2) 0.0094(2) -0.0002(2)
    O4 0.0179(3) 0.0203(3) 0.0287(3) -0.0003(2) 0.0136(3) -0.0035(3)
    O5 0.0232(3) 0.0155(3) 0.0257(3) -0.0043(2) 0.0110(3) 0.0008(2)
    N1 0.0137(3) 0.0163(3) 0.0152(3) -0.0018(2) 0.0047(2) -0.0004(2)
    C1 0.0120(3) 0.0131(3) 0.0137(3) 0.0005(2) 0.0036(2) 0.0006(2)
    C2 0.0123(3) 0.0135(3) 0.0150(3) -0.0002(2) 0.0042(2) 0.0007(3)
    C3 0.0124(3) 0.0126(3) 0.0148(3) -0.0004(2) 0.0033(2) 0.0009(3)
    C4 0.0118(3) 0.0144(3) 0.0135(3) 0.0008(2) 0.0033(2) -0.0004(3)
    C5 0.0111(3) 0.0152(3) 0.0139(3) -0.0015(2) 0.0044(2) 0.0002(3)
    C6 0.0133(3) 0.0135(3) 0.0147(3) -0.0003(2) 0.0038(2) 0.0005(3)
    C7 0.0172(3) 0.0152(3) 0.0223(4) -0.0020(3) 0.0065(3) 0.0023(3)
    C8 0.0136(3) 0.0146(3) 0.0145(3) 0.0013(2) 0.0039(3) 0.0012(3)
    C9 0.0201(4) 0.0134(3) 0.0264(4) 0.0013(3) 0.0095(3) 0.0010(3)
_geom_special_details
;
All e.s.d.'s (except the e.s.d. in the dihedral angle between two l.s. planes)
are estimated using the full covariance matrix. The cell e.s.d.'s are taken
into account individually in the estimation of e.s.d.'s in distances, angles
and torsion angles; correlations between e.s.d.'s in cell parameters are only
used when they are defined by crystal symmetry. An approximate (isotropic)
treatment of cell e.s.d.'s is used for estimating e.s.d.'s involving l.s.
planes.
;
loop_
    _geom_bond_atom_site_label_1
    _geom_bond_atom_site_label_2
    _geom_bond_site_symmetry_2
    _geom_bond_distance
    _geom_bond_publ_flag
    O1 C4 . 1.3330(10) ?
    O1 H1O . 0.878(14) ?
    O2 C3 . 1.3576(10) ?
    O2 C7 . 1.4352(11) ?
    O3 C8 . 1.2240(10) ?
    O4 N1 . 1.2438(10) ?
    O5 N1 . 1.2255(10) ?
    N1 C5 . 1.4499(10) ?
    C1 C6 . 1.3817(11) ?
    C1 C2 . 1.4120(12) ?
    C1 C8 . 1.4952(11) ?
    C2 C3 . 1.3783(11) ?
    C2 H2 . 0.952(12) ?
    C3 C4 . 1.4245(11) ?
    C4 C5 . 1.4043(12) ?
    C5 C6 . 1.4008(11) ?
    C6 H6 . 0.948(13) ?
    C7 H7A . 0.9800 ?
    C7 H7B . 0.9800 ?
    C7 H7C . 0.9800 ?
    C8 C9 . 1.5026(12) ?
    C9 H9A . 0.9800 ?
    C9 H9B . 0.9800 ?
    C9 H9C . 0.9800 ?
loop_
    _geom_angle_atom_site_label_1
    _geom_angle_atom_site_label_2
    _geom_angle_atom_site_label_3
    _geom_angle_site_symmetry_1
    _geom_angle_site_symmetry_3
    _geom_angle
    _geom_angle_publ_flag
    C4 O1 H1O . . 108.5(10) ?
    C3 O2 C7 . . 116.37(7) ?
    O5 N1 O4 . . 122.44(7) ?
    O5 N1 C5 . . 119.50(7) ?
    O4 N1 C5 . . 118.06(7) ?
    C6 C1 C2 . . 119.75(7) ?
    C6 C1 C8 . . 121.91(7) ?
    C2 C1 C8 . . 118.34(7) ?
    C3 C2 C1 . . 120.87(7) ?
    C3 C2 H2 . . 118.5(8) ?
    C1 C2 H2 . . 120.6(8) ?
    O2 C3 C2 . . 125.38(7) ?
    O2 C3 C4 . . 114.07(7) ?
    C2 C3 C4 . . 120.55(7) ?
    O1 C4 C5 . . 126.60(7) ?
    O1 C4 C3 . . 116.15(7) ?
    C5 C4 C3 . . 117.24(7) ?
    C6 C5 C4 . . 122.23(7) ?
    C6 C5 N1 . . 117.47(7) ?
    C4 C5 N1 . . 120.29(7) ?
    C1 C6 C5 . . 119.34(8) ?
    C1 C6 H6 . . 122.2(7) ?
    C5 C6 H6 . . 118.4(7) ?
    O2 C7 H7A . . 109.5 ?
    O2 C7 H7B . . 109.5 ?
    H7A C7 H7B . . 109.5 ?
    O2 C7 H7C . . 109.5 ?
    H7A C7 H7C . . 109.5 ?
    H7B C7 H7C . . 109.5 ?
    O3 C8 C1 . . 120.03(8) ?
    O3 C8 C9 . . 121.13(8) ?
    C1 C8 C9 . . 118.83(7) ?
    C8 C9 H9A . . 109.5 ?
    C8 C9 H9B . . 109.5 ?
    H9A C9 H9B . . 109.5 ?
    C8 C9 H9C . . 109.5 ?
    H9A C9 H9C . . 109.5 ?
    H9B C9 H9C . . 109.5 ?
loop_
    _geom_torsion_atom_site_label_1
    _geom_torsion_atom_site_label_2
    _geom_torsion_atom_site_label_3
    _geom_torsion_atom_site_label_4
    _geom_torsion_site_symmetry_1
    _geom_torsion_site_symmetry_2
    _geom_torsion_site_symmetry_3
    _geom_torsion_site_symmetry_4
    _geom_torsion
    _geom_torsion_publ_flag
    C6 C1 C2 C3 . . . . 0.78(12) ?
    C8 C1 C2 C3 . . . . -178.74(7) ?
    C7 O2 C3 C2 . . . . 2.89(12) ?
    C7 O2 C3 C4 . . . . -177.15(7) ?
    C1 C2 C3 O2 . . . . 179.60(8) ?
    C1 C2 C3 C4 . . . . -0.36(12) ?
    O2 C3 C4 O1 . . . . -0.18(10) ?
    C2 C3 C4 O1 . . . . 179.78(7) ?
    O2 C3 C4 C5 . . . . 179.38(7) ?
    C2 C3 C4 C5 . . . . -0.66(12) ?
    O1 C4 C5 C6 . . . . -179.19(8) ?
    C3 C4 C5 C6 . . . . 1.31(12) ?
    O1 C4 C5 N1 . . . . 1.65(13) ?
    C3 C4 C5 N1 . . . . -177.86(7) ?
    O5 N1 C5 C6 . . . . 0.14(12) ?
    O4 N1 C5 C6 . . . . -179.69(7) ?
    O5 N1 C5 C4 . . . . 179.34(8) ?
    O4 N1 C5 C4 . . . . -0.48(12) ?
    C2 C1 C6 C5 . . . . -0.15(12) ?
    C8 C1 C6 C5 . . . . 179.35(7) ?
    C4 C5 C6 C1 . . . . -0.92(12) ?
    N1 C5 C6 C1 . . . . 178.27(7) ?
    C6 C1 C8 O3 . . . . 174.11(8) ?
    C2 C1 C8 O3 . . . . -6.38(12) ?
    C6 C1 C8 C9 . . . . -5.00(12) ?
    C2 C1 C8 C9 . . . . 174.51(8) ?
loop_
    _geom_hbond_atom_site_label_D
    _geom_hbond_atom_site_label_H
    _geom_hbond_atom_site_label_A
    _geom_hbond_site_symmetry_A
    _geom_hbond_distance_DH
    _geom_hbond_distance_HA
    _geom_hbond_distance_DA
    _geom_hbond_angle_DHA
    O1 H1O O4 . 0.878(14) 1.850(15) 2.5939(10) 141.3(13)
    O1 H1O O3 4_665 0.878(14) 2.271(14) 2.8660(9) 124.9(12)
    C2 H2 O4 4_466 0.952(12) 2.439(12) 3.3831(12) 171.4(11)
