# Supplementary material for: 4-Hydr­oxy-3-meth­oxy-5-nitro­aceto­phenone (5-nitro­apocynin)
Source: Acta Crystallogr Sect E Struct Rep Online. 2009 Aug 29;65(Pt 9):o2292–3. doi: 10.1107/S160053680903390X (PMC2969931; doi:10.1107/S160053680903390X)
Supplement: Supplementary file 2 [file e-65-o2292-Isup2.hkl]

#
# h,k,l, Fc-squared, Fo-squared, sigma(Fo-squared) and status flag
#
data_I
_shelx_title ' Nitroapocynin'
_shelx_refln_list_code          4
_shelx_F_calc_maximum      177.59
_exptl_crystal_F_000       440.00
_reflns_d_resolution_high  0.6003
 
loop_
 _symmetry_equiv_pos_as_xyz
 'x, y, z'
 '-x, y+1/2, -z+1/2'
 '-x, -y, -z'
 'x, -y-1/2, z-1/2'
 
_cell_length_a     6.6598
_cell_length_b    16.8150
_cell_length_c     8.0491
_cell_angle_alpha  90.000
_cell_angle_beta   96.485
_cell_angle_gamma  90.000
 
_shelx_F_squared_multiplier     1.000
 
loop_
 _refln_index_h
 _refln_index_k
 _refln_index_l
 _refln_F_squared_calc
 _refln_F_squared_meas
 _refln_F_squared_sigma
 _refln_observed_status
   1   0   0     1124.21     1068.48     11.18 o
   2   0   0     3659.20     3381.35     34.57 o
   3   0   0       61.83       37.38      0.88 o
   4   0   0       45.80       44.02      1.20 o
   5   0   0      778.85      743.33     11.28 o
   6   0   0       99.86       96.92      2.66 o
   7   0   0       70.29       63.17      3.00 o
   8   0   0       70.30       69.62      3.75 o
   9   0   0       32.74       37.27      2.97 o
  10   0   0      424.37      480.51     17.74 o
   1   1   0       55.96       50.91      1.09 o
   2   1   0      784.47      759.66      5.61 o
   3   1   0        3.55        2.07      0.41 o
   4   1   0        0.64        1.82      0.34 o
   5   1   0       85.50       83.97      1.50 o
   6   1   0        0.07        0.34      0.60 o
   7   1   0      211.70      209.86      4.00 o
   8   1   0       40.24       43.16      2.21 o
   9   1   0        9.70       15.95      3.55 o
  10   1   0       91.09      106.94      4.31 o
   1   2   0     1617.88     1569.95     12.86 o
   2   2   0      463.75      505.01      4.29 o
   3   2   0     1428.78     1476.58     13.43 o
   4   2   0      541.58      577.32      6.83 o
   5   2   0      267.43      260.75      3.79 o
   6   2   0       99.73       91.79      2.32 o
   7   2   0      152.82      150.16      3.12 o
   8   2   0       28.11       25.02      2.41 o
   9   2   0       30.68       33.84      2.49 o
  10   2   0      122.01      129.60      4.85 o
   1   3   0     1418.57     1379.74     11.34 o
   2   3   0       18.29       18.64      0.55 o
   3   3   0     1164.48     1153.08     12.00 o
   4   3   0        2.40       -0.11      0.36 o
   5   3   0      120.96      123.01      2.18 o
   6   3   0      313.57      301.94      5.47 o
   7   3   0      171.44      173.72      4.87 o
   8   3   0        4.01        3.80      1.18 o
   9   3   0       10.56       12.88      4.72 o
  10   3   0        5.68        4.88      2.04 o
   0   4   0     5823.41     5586.80    125.41 o
   1   4   0       69.75       74.52      0.82 o
   2   4   0      115.35      146.90      1.46 o
   3   4   0      120.88      126.65      1.75 o
   4   4   0      224.05      247.74      3.58 o
   5   4   0      334.40      329.14      4.37 o
   6   4   0      404.10      377.90      5.44 o
   7   4   0      221.00      209.04      3.86 o
   8   4   0        8.94        8.48      1.29 o
   9   4   0       10.09       15.38      2.09 o
  10   4   0       10.23       10.82      2.18 o
   1   5   0      462.38      436.94      3.72 o
   2   5   0       32.16       29.45      0.47 o
   3   5   0     3056.25     3195.50     31.55 o
   4   5   0       17.54       16.56      0.61 o
   5   5   0       25.81       25.97      0.88 o
   6   5   0      120.70      117.87      2.35 o
   7   5   0       33.21       25.96      3.36 o
   8   5   0       20.33       26.86      2.50 o
   9   5   0        6.87        7.28      5.51 o
  10   5   0       14.99       14.41      2.47 o
   0   6   0      423.63      406.42      9.64 o
   1   6   0      125.80      143.92      1.94 o
   2   6   0        0.02        0.23      0.30 o
   3   6   0      896.42      954.31     10.52 o
   4   6   0       13.11       13.00      0.54 o
   5   6   0      240.76      240.63      3.62 o
   6   6   0        1.03        1.21      1.05 o
   7   6   0       31.36       23.39      1.32 o
   8   6   0       35.16       32.70      1.75 o
   9   6   0       25.17       28.55      2.13 o
  10   6   0       10.85        7.06      2.11 o
   1   7   0     2992.77     3077.26     28.63 o
   2   7   0        0.13        0.86      0.57 o
   3   7   0       14.86       12.61      1.42 o
   4   7   0      112.63      116.33      1.84 o
   5   7   0       34.51       32.45      1.37 o
   6   7   0       11.32        7.93      1.00 o
   7   7   0        0.11       -0.80      0.80 o
   8   7   0       29.87       29.24      2.31 o
   9   7   0       17.09       15.61      1.98 o
  10   7   0       74.66       81.08      4.00 o
   0   8   0      595.44      677.06     22.11 o
   1   8   0       17.79       20.45      0.61 o
   2   8   0      366.04      370.62      4.50 o
   3   8   0        0.00       -0.04      0.44 o
   4   8   0      271.74      237.85      2.92 o
   5   8   0      102.16       94.91      2.72 o
   6   8   0       10.07        9.90      0.91 o
   7   8   0        0.11        0.93      0.86 o
   8   8   0        6.46        8.39      2.45 o
   9   8   0       49.31       48.84      2.58 o
  10   8   0        8.59       12.04      2.21 o
   1   9   0     1785.79     1957.55     34.32 o
   2   9   0       23.97       19.40      0.50 o
   3   9   0      132.62      132.56      2.59 o
   4   9   0      463.99      465.94      9.90 o
   5   9   0        1.37        1.99      0.71 o
   6   9   0        1.15       -0.23      0.97 o
   7   9   0       15.26       11.42      1.13 o
   8   9   0       20.45       21.56      1.74 o
   9   9   0       11.50       11.60      2.93 o
  10   9   0       72.18       66.67      3.61 o
   0  10   0      547.16      560.74     21.40 o
   1  10   0       92.23      105.44      3.81 o
   2  10   0        3.09        2.74      0.30 o
   3  10   0      440.68      425.66      5.75 o
   4  10   0      268.88      261.27      3.80 o
   5  10   0      257.25      232.29      5.21 o
   6  10   0      215.28      191.87      3.43 o
   7  10   0       12.24       12.75      1.22 o
   8  10   0        2.68        1.56      1.20 o
   9  10   0        1.82        1.14      2.17 o
  10  10   0        0.18       -0.09      3.15 o
   1  11   0      656.74      694.74     10.94 o
   2  11   0        8.62       10.05      0.53 o
   3  11   0       69.11       63.10      2.72 o
   4  11   0     1342.13     1328.76     15.76 o
   5  11   0      205.18      197.74      3.22 o
   6  11   0      302.06      268.72      4.48 o
   7  11   0        0.19       -0.13      1.02 o
   8  11   0       45.87       46.66      2.12 o
   9  11   0       28.01       29.40      2.75 o
  10  11   0       17.06        4.85      4.52 o
   0  12   0       14.76       16.60      2.26 o
   1  12   0        1.50        2.86      0.52 o
   2  12   0     3323.42     3411.42     40.90 o
   3  12   0        0.00       -0.13      0.54 o
   4  12   0      204.04      197.44      6.46 o
   5  12   0       15.90       12.47      1.46 o
   6  12   0      167.95      158.42      3.12 o
   7  12   0        0.73       -0.79      1.07 o
   8  12   0       80.88       84.58      2.74 o
   9  12   0       25.10       29.76      2.78 o
   1  13   0       28.11       15.55      0.54 o
   2  13   0      218.32      228.84      3.37 o
   3  13   0      304.35      283.85      4.65 o
   4  13   0        3.83        3.87      1.58 o
   5  13   0        3.40        5.42      1.67 o
   6  13   0        1.53        2.83      1.04 o
   7  13   0       29.36       33.58      1.69 o
   8  13   0      247.85      261.87      8.01 o
   9  13   0        2.51        1.20      2.41 o
   0  14   0        2.44        2.20      0.65 o
   1  14   0       60.40       42.20      2.13 o
   2  14   0      541.91      579.02      7.44 o
   3  14   0      127.09      124.73      4.64 o
   4  14   0        1.23        0.79      0.84 o
   5  14   0        4.89        5.12      0.99 o
   6  14   0        5.86        5.63      1.51 o
   7  14   0       41.98       47.06      2.00 o
   8  14   0        5.65        4.06      2.04 o
   9  14   0       28.71       26.15      2.95 o
   1  15   0       44.26       42.48      1.06 o
   2  15   0      139.04      145.45      2.49 o
   3  15   0       45.91       45.95      1.47 o
   4  15   0      136.46      133.98      2.80 o
   5  15   0        3.99        3.86      0.99 o
   6  15   0        6.74        9.55      1.38 o
   7  15   0       35.50       36.00      2.29 o
   8  15   0       22.10       19.72      2.78 o
   9  15   0      102.90      103.30      5.54 o
   0  16   0        4.24        4.27      1.86 o
   1  16   0      110.99       88.91      1.64 o
   2  16   0      498.61      462.93      6.56 o
   3  16   0      221.54      213.63      3.92 o
   4  16   0       20.92       17.69      1.50 o
   5  16   0       46.34       46.58      1.74 o
   6  16   0        3.91        5.04      1.35 o
   7  16   0       62.85       66.94      3.53 o
   8  16   0       68.29       69.62      3.89 o
   9  16   0      182.17      147.55     10.48 o
   1  17   0        5.63        6.80      0.64 o
   2  17   0       14.13       15.57      0.92 o
   3  17   0        2.38        1.74      0.82 o
   4  17   0        2.59        2.87      1.50 o
   5  17   0      281.47      314.66      8.58 o
   6  17   0        6.84        8.00      1.61 o
   7  17   0        8.95       10.14      2.04 o
   8  17   0       77.84       70.17      4.73 o
   0  18   0      144.08      126.90      3.41 o
   1  18   0       16.61       21.02      1.05 o
   2  18   0       40.41       36.43      1.56 o
   3  18   0       37.59       32.18      1.45 o
   4  18   0       45.43       49.53      2.28 o
   5  18   0        0.07        0.47      1.74 o
   6  18   0        2.64        3.03      2.11 o
   7  18   0       23.70       27.56      3.34 o
   8  18   0       31.32       22.24      3.36 o
   1  19   0        0.44        0.68      0.83 o
   2  19   0       55.41       56.40      2.01 o
   3  19   0       41.76       40.62      2.45 o
   4  19   0        8.03        9.36      4.09 o
   5  19   0       41.82       46.61      3.02 o
   6  19   0       65.44       60.69      3.47 o
   7  19   0        5.35       -1.65      2.75 o
   8  19   0       35.88       29.59      3.42 o
   0  20   0       13.57       15.47      3.99 o
   1  20   0       56.22       59.87      4.47 o
   2  20   0       35.65       35.80      1.55 o
   3  20   0       42.97       46.32      4.13 o
   4  20   0        6.05        6.01      1.74 o
   5  20   0        3.41        3.00      1.85 o
   6  20   0        0.13       -1.21      2.38 o
   7  20   0       13.36        9.34      3.59 o
   1  21   0      186.06      218.92      4.41 o
   2  21   0      141.03      148.30      3.94 o
   3  21   0       32.76       34.32      1.85 o
   4  21   0       40.19       38.39      2.14 o
   5  21   0       23.52       24.76      3.57 o
   6  21   0       16.28       17.21      7.34 o
   7  21   0        6.76       -0.57      5.35 o
   0  22   0        9.71       14.46      2.27 o
   1  22   0        2.51        3.46      1.63 o
   2  22   0       63.05       62.62      3.29 o
   3  22   0        1.34        3.20      1.40 o
   4  22   0       19.96       20.84      3.65 o
   5  22   0        6.35        5.58      1.98 o
   6  22   0       12.96        6.20      5.11 o
   1  23   0        3.25        7.42      1.96 o
   2  23   0      498.01      549.45     12.22 o
   3  23   0      167.48      175.64      5.48 o
   4  23   0        0.49        0.24      2.59 o
   5  23   0       18.38       18.54      2.79 o
   6  23   0        3.99        3.40      3.08 o
   0  24   0       84.48       79.07      6.08 o
   1  24   0        0.01       -0.40      2.03 o
   2  24   0        7.16        5.34      2.99 o
   3  24   0        8.67        4.62      2.01 o
   4  24   0        0.06        2.83      2.60 o
   5  24   0       44.62       50.58      4.09 o
   1  25   0       27.34       27.66      3.50 o
   2  25   0       88.69       87.60      4.88 o
   3  25   0       30.05       27.94      3.71 o
   4  25   0        9.19        8.08      3.02 o
   0  26   0       21.86       18.08      4.97 o
   1  26   0       12.60       13.32      3.41 o
   2  26   0        0.49        0.81      2.26 o
   3  26   0        0.05        3.07      2.74 o
   4  26   0      140.95      121.11      8.31 o
   1  27   0       11.98       10.13      3.49 o
   2  27   0       54.81       48.93      4.41 o
   0  28   0      172.55      147.55     11.36 o
 -10   1   1        9.28       14.20      2.49 o
  -9   1   1       21.62       18.39      2.34 o
  -8   1   1        2.98        6.09      1.55 o
  -7   1   1        7.53        7.44      1.91 o
  -6   1   1        0.06        1.14      1.37 o
  -5   1   1       24.07       19.60      0.84 o
  -4   1   1      186.52      185.19      2.77 o
  -3   1   1     2240.84     2229.58     21.92 o
  -2   1   1       33.74       38.15      0.55 o
  -1   1   1       51.80       52.82      0.60 o
   0   1   1        0.03        0.35      0.07 o
   1   1   1       22.15       31.28      0.43 o
   2   1   1      693.37      711.18      5.59 o
   3   1   1      248.95      229.73      2.40 o
   4   1   1      520.90      500.21      6.04 o
   5   1   1       11.31       11.49      0.62 o
   6   1   1       58.52       49.18      1.34 o
   7   1   1      430.68      424.41      7.21 o
   8   1   1        2.68        2.99      1.20 o
   9   1   1        0.33        5.51      1.80 o
  10   1   1        9.99       11.42      2.29 o
 -10   2   1        0.72       -2.03      2.03 o
  -9   2   1       21.85       25.47      3.34 o
  -8   2   1       30.39       27.41      1.54 o
  -7   2   1       91.28       83.58      2.25 o
  -6   2   1     3154.66     3054.88     57.75 o
  -5   2   1       78.68       67.76      1.57 o
  -4   2   1       20.27       17.77      0.69 o
  -3   2   1      251.68      285.48      6.99 o
  -2   2   1     2845.25     2787.79     23.76 o
  -1   2   1     5339.59     4999.54    145.61 o
   0   2   1      505.80      540.57      7.94 o
   1   2   1      874.01      837.45     11.98 o
   2   2   1      773.14      795.95      6.46 o
   3   2   1      651.95      629.46      6.38 o
   4   2   1     1070.73     1105.69     16.45 o
   5   2   1       93.93       91.31      2.49 o
   6   2   1       17.51       16.03      0.90 o
   7   2   1      353.38      358.41      6.05 o
   8   2   1        5.67        5.39      1.28 o
   9   2   1        0.26        1.15      1.62 o
  10   2   1        4.59        6.82      2.47 o
 -10   3   1        1.78        4.08      2.18 o
  -9   3   1       50.13       59.23      2.93 o
  -8   3   1       63.80       58.28      2.66 o
  -7   3   1        0.12        1.08      0.78 o
  -6   3   1      284.03      278.90      4.62 o
  -5   3   1        0.74        0.83      0.63 o
  -4   3   1      530.12      553.04     11.41 o
  -3   3   1     1975.48     2046.26     21.87 o
  -2   3   1       22.01       25.94      0.42 o
  -1   3   1        1.49        1.24      0.17 o
   0   3   1      221.88      205.78      2.17 o
   1   3   1      323.46      286.25      2.58 o
   2   3   1      409.36      408.98      3.60 o
   3   3   1      346.87      309.84      3.46 o
   4   3   1     1559.00     1606.16     16.58 o
   5   3   1       66.41       67.09      1.91 o
   6   3   1       33.67       35.32      1.17 o
   7   3   1     1331.59     1320.38     18.25 o
   8   3   1       67.26       64.22      2.49 o
   9   3   1       37.66       41.90      2.34 o
  10   3   1        3.74        0.47      2.19 o
 -10   4   1        0.69       -0.19      2.02 o
  -9   4   1       36.45       39.38      2.31 o
  -8   4   1       10.99       12.56      1.45 o
  -7   4   1      563.50      516.27      8.54 o
  -6   4   1      242.98      211.01      3.82 o
  -5   4   1        0.90        1.72      0.89 o
  -4   4   1       70.35       56.17      1.55 o
  -3   4   1     2123.49     2263.43     21.79 o
  -2   4   1        4.06        2.77      0.64 o
  -1   4   1       80.08       95.98      2.12 o
   0   4   1        0.49        1.29      0.20 o
   1   4   1      216.12      199.36      1.88 o
   2   4   1      268.06      260.65      2.46 o
   3   4   1      283.31      254.75      2.94 o
   4   4   1       57.12       58.83      1.02 o
   5   4   1       22.30       26.60      0.84 o
   6   4   1        3.44        2.56      0.77 o
   7   4   1        7.50        6.66      1.94 o
   8   4   1      256.20      257.28      5.12 o
   9   4   1        0.01       -0.44      2.06 o
  10   4   1       20.85       26.35      3.10 o
 -10   5   1       24.62       23.94      2.62 o
  -9   5   1        0.13        3.51      1.81 o
  -8   5   1        0.60        1.59      1.43 o
  -7   5   1      347.01      301.18      5.70 o
  -6   5   1       44.66       47.79      2.10 o
  -5   5   1        0.63       -0.20      0.46 o
  -4   5   1      269.80      271.42      4.00 o
  -3   5   1       37.74       35.51      1.44 o
  -2   5   1      805.04      880.90     10.15 o
  -1   5   1     4083.79     4136.39     44.02 o
   0   5   1       48.72       40.79      1.33 o
   1   5   1       45.40       45.29      0.91 o
   2   5   1     1729.86     1699.45     15.94 o
   3   5   1      761.01      766.22      8.36 o
   4   5   1      367.56      395.20      4.89 o
   5   5   1       70.04       64.56      1.37 o
   6   5   1        4.44        3.48      0.74 o
   7   5   1        2.59        2.96      1.00 o
   8   5   1       41.85       45.00      1.79 o
   9   5   1        3.60        2.79      2.94 o
  10   5   1       18.16       14.92      2.25 o
 -10   6   1       27.82       33.47      3.14 o
  -9   6   1        2.34        0.66      1.63 o
  -8   6   1       11.98       15.13      1.56 o
  -7   6   1      169.10      153.97      4.70 o
  -6   6   1      380.52      364.10      5.85 o
  -5   6   1        1.85        2.12      0.50 o
  -4   6   1       44.27       49.97      1.07 o
  -3   6   1      436.09      447.74      5.78 o
  -2   6   1      307.79      343.67      8.71 o
  -1   6   1      146.29      111.34      2.56 o
   0   6   1      468.86      493.30      9.00 o
   1   6   1       23.94       28.78      0.44 o
   2   6   1      796.23      840.24      8.51 o
   3   6   1        7.56        9.97      0.35 o
   4   6   1      340.73      346.47      4.34 o
   5   6   1       64.85       69.72      1.79 o
   6   6   1        2.45        2.37      0.72 o
   7   6   1       77.93       78.66      1.97 o
   8   6   1      292.58      282.23      5.23 o
   9   6   1        0.09       -1.07      2.83 o
  10   6   1        1.35       -1.07      1.80 o
 -10   7   1       49.21       58.46      4.28 o
  -9   7   1       47.43       51.90      3.04 o
  -8   7   1       26.72       23.93      2.40 o
  -7   7   1      108.08       91.43      2.67 o
  -6   7   1       19.00       22.81      1.22 o
  -5   7   1      139.89      130.86      5.76 o
  -4   7   1       91.27      104.67      1.75 o
  -3   7   1      199.94      184.51      2.40 o
  -2   7   1        5.12        6.68      0.54 o
  -1   7   1      192.95      177.81      4.81 o
   0   7   1     1626.17     1792.24     57.51 o
   1   7   1     3005.69     3220.74     31.68 o
   2   7   1       55.30       36.68      0.76 o
   3   7   1        0.97        0.83      0.37 o
   4   7   1        3.74        5.46      1.20 o
   5   7   1        5.56        4.27      0.78 o
   6   7   1        9.23        9.92      1.18 o
   7   7   1       37.04       33.53      2.66 o
   8   7   1       33.88       33.18      3.00 o
   9   7   1       20.18       19.73      2.11 o
  10   7   1        9.02       10.27      2.38 o
 -10   8   1       47.15       50.98      2.65 o
  -9   8   1      199.84      225.26     12.76 o
  -8   8   1        3.44        2.76      1.38 o
  -7   8   1      112.74      112.54      3.06 o
  -6   8   1        4.85        3.14      0.86 o
  -5   8   1      296.63      298.33      4.39 o
  -4   8   1       27.54       22.69      0.76 o
  -3   8   1        4.76       11.20      0.44 o
  -2   8   1       86.22       70.10      1.29 o
  -1   8   1      695.54      858.38     20.87 o
   0   8   1     1452.93     1681.84     39.27 o
   1   8   1       30.27       44.76      0.75 o
   2   8   1      254.25      296.32      3.48 o
   3   8   1      100.82       88.61      1.49 o
   4   8   1       74.76       71.81      1.51 o
   5   8   1        1.38        0.20      0.63 o
   6   8   1      394.48      377.19      5.68 o
   7   8   1        2.53        3.66      0.99 o
   8   8   1       29.23       29.95      1.69 o
   9   8   1       11.61       12.57      2.50 o
  10   8   1       66.13       67.04      3.69 o
 -10   9   1       37.65       38.97      6.00 o
  -9   9   1        1.06        0.78      1.70 o
  -8   9   1        1.98        2.72      1.54 o
  -7   9   1       46.96       41.86      1.67 o
  -6   9   1       69.76       60.34      1.68 o
  -5   9   1      559.46      503.88      6.26 o
  -4   9   1       36.79       38.92      1.94 o
  -3   9   1        7.83        4.38      0.89 o
  -2   9   1      326.76      304.92      5.98 o
  -1   9   1        0.06        0.24      0.49 o
   0   9   1      158.50      187.15      4.20 o
   1   9   1       54.43       66.80      1.10 o
   2   9   1      490.62      526.42      5.75 o
   3   9   1      163.31      159.51      2.33 o
   4   9   1       82.52       76.06      1.55 o
   5   9   1      767.24      749.69      9.57 o
   6   9   1       16.91       15.99      1.08 o
   7   9   1       13.27       12.39      1.20 o
   8   9   1        0.38       -0.12      1.27 o
   9   9   1        2.42        6.14      2.09 o
  10   9   1       13.37       11.54      2.91 o
 -10  10   1        0.00       -1.54      2.27 o
  -9  10   1        5.55        3.63      1.64 o
  -8  10   1       40.85       38.70      2.20 o
  -7  10   1        7.95        8.97      1.16 o
  -6  10   1        0.18        1.56      0.91 o
  -5  10   1       26.45       20.67      0.94 o
  -4  10   1     3072.47     3022.86     32.87 o
  -3  10   1       75.22       74.54      2.42 o
  -2  10   1       70.99       82.73      1.39 o
  -1  10   1      639.16      727.75     17.53 o
   0  10   1        0.96        6.24      0.28 o
   1  10   1      317.15      368.39      7.45 o
   2  10   1       29.56       35.12      0.81 o
   3  10   1        9.62       10.49      0.94 o
   4  10   1       96.28       97.09      2.22 o
   5  10   1      698.55      670.18      8.56 o
   6  10   1      198.85      181.28      3.24 o
   7  10   1       23.99       24.33      1.37 o
   8  10   1        4.34        1.67      1.57 o
   9  10   1        5.78        4.87      2.35 o
  10  10   1       16.64        4.58      2.99 o
 -10  11   1        6.49        6.26      5.55 o
  -9  11   1       44.05       45.91      3.01 o
  -8  11   1        0.10        1.12      1.32 o
  -7  11   1        2.65        2.93      1.05 o
  -6  11   1       63.10       57.46      1.73 o
  -5  11   1      141.96      115.44      2.25 o
  -4  11   1      108.24       92.62      1.73 o
  -3  11   1       11.41       12.77      0.57 o
  -2  11   1      145.92      127.18      2.14 o
  -1  11   1       11.91       11.83      0.47 o
   0  11   1      230.50      253.19      4.75 o
   1  11   1      133.64      137.87      2.97 o
   2  11   1      107.67      111.69      2.29 o
   3  11   1       54.95       51.63      1.55 o
   4  11   1       89.88       91.69      1.83 o
   5  11   1      522.69      518.14     10.02 o
   6  11   1       17.67       16.96      1.10 o
   7  11   1        4.42        2.80      1.82 o
   8  11   1        1.27        2.28      2.30 o
   9  11   1        1.66        4.93      4.01 o
 -10  12   1       14.38       12.74      5.84 o
  -9  12   1       10.08        6.20      1.74 o
  -8  12   1       10.24       11.27      4.09 o
  -7  12   1       95.20      105.02      2.91 o
  -6  12   1        0.26        0.78      0.81 o
  -5  12   1       71.33       66.04      1.85 o
  -4  12   1      316.32      297.22     10.42 o
  -3  12   1       78.94       85.94      1.67 o
  -2  12   1      104.35       92.06      3.09 o
  -1  12   1       11.72       11.50      1.08 o
   0  12   1       43.79       53.74      2.47 o
   1  12   1        3.62        2.86      0.39 o
   2  12   1        4.01        3.03      0.54 o
   3  12   1      293.65      284.96      8.21 o
   4  12   1        6.31        6.36      1.05 o
   5  12   1      307.78      300.85      4.74 o
   6  12   1       42.23       33.37      1.39 o
   7  12   1       25.89       23.74      1.46 o
   8  12   1        1.97        2.48      1.47 o
   9  12   1        4.20        5.68      2.50 o
  -9  13   1        3.25        1.44      2.43 o
  -8  13   1        0.03       -1.36      1.85 o
  -7  13   1      120.45      118.99      4.90 o
  -6  13   1       30.37       27.62      1.49 o
  -5  13   1       81.84       81.75      3.80 o
  -4  13   1      192.51      174.02      3.30 o
  -3  13   1       13.39       12.71      0.62 o
  -2  13   1     2014.32     1944.18     23.43 o
  -1  13   1      397.19      368.90      4.76 o
   0  13   1       69.40       74.98      1.22 o
   1  13   1       20.25       22.61      1.12 o
   2  13   1      284.14      283.93      5.44 o
   3  13   1      958.89      950.69     12.47 o
   4  13   1       72.14       67.03      1.77 o
   5  13   1      178.28      169.65      3.23 o
   6  13   1       60.73       59.93      1.87 o
   7  13   1       19.75       23.60      4.67 o
   8  13   1      198.59      221.31      7.07 o
   9  13   1       32.93       33.48      2.79 o
  -9  14   1       22.21       18.70      2.50 o
  -8  14   1      245.95      270.18     23.95 o
  -7  14   1      179.99      195.32     10.96 o
  -6  14   1        0.03        0.65      1.70 o
  -5  14   1        1.05        1.34      0.85 o
  -4  14   1      547.97      547.18     14.96 o
  -3  14   1      368.26      364.22      7.05 o
  -2  14   1        0.28       -0.44      0.44 o
  -1  14   1       33.61       34.41      0.85 o
   0  14   1       99.45       96.72      2.97 o
   1  14   1      113.33      129.41      2.05 o
   2  14   1      450.48      398.97      6.30 o
   3  14   1      719.51      708.73     10.12 o
   4  14   1       27.91       27.62      1.22 o
   5  14   1       23.20       23.57      1.31 o
   6  14   1       42.36       39.08      1.55 o
   7  14   1        2.17        3.81      1.47 o
   8  14   1        0.09        1.84      1.59 o
   9  14   1       26.27       29.58      2.86 o
  -9  15   1       70.99       66.15      9.82 o
  -8  15   1       42.90       40.70      2.97 o
  -7  15   1        4.32        3.93      1.97 o
  -6  15   1        2.04        1.55      1.34 o
  -5  15   1       25.61       26.66      2.95 o
  -4  15   1        6.30        4.67      1.45 o
  -3  15   1       60.56       63.46      3.09 o
  -2  15   1      335.30      318.77      4.33 o
  -1  15   1      471.30      375.47      4.80 o
   0  15   1      101.47       86.32      1.79 o
   1  15   1       77.38       54.67      2.95 o
   2  15   1      630.14      561.02      7.55 o
   3  15   1       47.91       43.36      1.45 o
   4  15   1       77.93       83.53      2.17 o
   5  15   1      260.90      261.34      5.17 o
   6  15   1       38.02       40.77      2.12 o
   7  15   1        1.57        2.19      1.94 o
   8  15   1       65.37       71.83      3.55 o
   9  15   1      162.55      142.41      6.07 o
  -9  16   1       61.19       41.44      5.33 o
  -8  16   1      103.98      107.23      7.82 o
  -7  16   1       49.85       46.09      2.77 o
  -6  16   1        2.78        1.75      1.16 o
  -5  16   1       40.67       45.03      1.74 o
  -4  16   1      116.79      112.87      5.57 o
  -3  16   1        7.28        7.90      0.97 o
  -2  16   1       58.89       57.94      2.36 o
  -1  16   1      311.54      289.98      3.94 o
   0  16   1       30.26       34.79      3.33 o
   1  16   1      366.69      352.86      5.06 o
   2  16   1        1.96       -0.75      1.14 o
   3  16   1       17.28       12.33      1.70 o
   4  16   1       10.49       10.83      1.01 o
   5  16   1       42.45       41.72      1.87 o
   6  16   1        1.77        2.77      3.88 o
   7  16   1        1.74        0.84      1.52 o
   8  16   1       32.68       35.57      2.68 o
  -8  17   1       50.23       41.58      4.17 o
  -7  17   1        8.59        6.91      2.30 o
  -6  17   1        2.01        1.83      1.84 o
  -5  17   1       42.95       43.16      2.00 o
  -4  17   1        3.26        4.63      1.19 o
  -3  17   1        8.19        9.94      1.52 o
  -2  17   1       62.63       72.35      1.91 o
  -1  17   1       31.14       23.37      2.05 o
   0  17   1      552.15      548.79      8.67 o
   1  17   1      243.76      241.33      3.72 o
   2  17   1       62.65       48.99      1.35 o
   3  17   1      104.49      110.63      2.34 o
   4  17   1       12.24       15.55      1.67 o
   5  17   1       25.41       32.08      4.18 o
   6  17   1       24.30       27.46      4.53 o
   7  17   1        6.98        5.45      3.40 o
   8  17   1        2.23        4.14      2.82 o
  -8  18   1       42.01       35.41      3.67 o
  -7  18   1        7.86       10.48      6.21 o
  -6  18   1        5.72        4.38      2.77 o
  -5  18   1        8.47       10.54      2.18 o
  -4  18   1      202.61      209.51      4.88 o
  -3  18   1        7.64        8.90      1.16 o
  -2  18   1       16.89       19.02      1.22 o
  -1  18   1       23.54       19.30      1.29 o
   0  18   1       25.70       32.84      1.20 o
   1  18   1      104.48       92.06      2.06 o
   2  18   1       29.69       26.29      1.24 o
   3  18   1        9.29       10.29      1.11 o
   4  18   1       90.96       89.19      4.93 o
   5  18   1       13.18       15.71      4.18 o
   6  18   1       42.97       43.05      2.46 o
   7  18   1        4.32        7.33      2.49 o
   8  18   1        3.31       -2.49      6.02 o
  -8  19   1       19.84       20.37      5.68 o
  -7  19   1        6.23        2.63      2.68 o
  -6  19   1       13.41       18.14      2.57 o
  -5  19   1      202.71      223.33     10.71 o
  -4  19   1        5.00        6.55      1.80 o
  -3  19   1       45.10       45.51      1.84 o
  -2  19   1        0.07        1.77      1.69 o
  -1  19   1       79.10       78.82      2.63 o
   0  19   1       28.20       22.40      1.60 o
   1  19   1       30.58       30.36      1.35 o
   2  19   1        8.22        8.70      1.19 o
   3  19   1       19.64       19.23      1.75 o
   4  19   1       22.57       22.71      1.80 o
   5  19   1      107.16      110.59      4.01 o
   6  19   1      127.42      133.56     12.34 o
   7  19   1        0.07       -0.66      2.23 o
  -7  20   1       67.51       67.09      7.22 o
  -6  20   1        5.42        9.40      3.58 o
  -5  20   1       64.11       74.62      4.45 o
  -4  20   1        6.87        7.76      1.36 o
  -3  20   1       15.41       18.09      1.70 o
  -2  20   1      120.55      117.95      3.51 o
  -1  20   1       34.43       39.51      2.21 o
   0  20   1        2.10        3.85      1.06 o
   1  20   1       10.75       10.73      1.54 o
   2  20   1      182.73      195.26      4.49 o
   3  20   1        0.43        1.35      1.35 o
   4  20   1       17.08       17.92      2.93 o
   5  20   1        1.35       -0.22      2.62 o
   6  20   1        0.01       -0.73      4.41 o
   7  20   1        0.00       -1.36      2.38 o
  -7  21   1        0.85        4.06      5.25 o
  -6  21   1        8.53        7.52      3.69 o
  -5  21   1        0.60        2.02      3.06 o
  -4  21   1        4.50        5.17      2.00 o
  -3  21   1      106.37      109.97      3.84 o
  -2  21   1       36.33       37.05      2.74 o
  -1  21   1       60.04       67.47      3.06 o
   0  21   1       32.18       31.83      2.18 o
   1  21   1        0.12       -0.75      1.93 o
   2  21   1        0.59        2.48      1.64 o
   3  21   1       22.58       24.67      2.00 o
   4  21   1        5.20        3.46      1.77 o
   5  21   1        1.05        1.49      3.11 o
   6  21   1        8.97       10.62      2.19 o
   7  21   1        0.58        0.51      2.99 o
  -6  22   1       39.50       36.94      6.01 o
  -5  22   1        7.64        6.70      2.33 o
  -4  22   1        0.28        1.37      2.81 o
  -3  22   1        2.06        5.59      2.76 o
  -2  22   1      131.29      133.50      9.13 o
  -1  22   1        0.92       -0.66      1.58 o
   0  22   1       73.37       82.22      3.40 o
   1  22   1       62.28       69.15      2.88 o
   2  22   1       28.57       31.54      1.85 o
   3  22   1       59.71       64.49      4.18 o
   4  22   1       24.90       23.27      3.21 o
   5  22   1        5.23        3.40      3.84 o
   6  22   1        0.03       -1.94      1.94 o
  -6  23   1        0.61        4.54      2.99 o
  -5  23   1       20.51       21.28      3.15 o
  -4  23   1        7.41        8.96      2.75 o
  -3  23   1        3.27        3.63      2.02 o
  -2  23   1        6.14        5.59      2.85 o
  -1  23   1      113.68      114.74      5.35 o
   0  23   1        3.74        1.35      3.67 o
   1  23   1       35.61       44.44      2.88 o
   2  23   1        0.15       -1.62      1.62 o
   3  23   1      219.44      235.95     15.36 o
   4  23   1       12.45       11.57      2.15 o
   5  23   1        2.79        1.30      1.93 o
   6  23   1       15.52        6.70      3.49 o
  -5  24   1        6.16        7.92      2.98 o
  -4  24   1        0.00        0.81      2.67 o
  -3  24   1        2.37        3.81      3.09 o
  -2  24   1      199.83      197.23      6.81 o
  -1  24   1       96.18      104.13      4.41 o
   0  24   1        1.25       -0.98      2.76 o
   1  24   1       18.31       19.33      2.76 o
   2  24   1      175.77      178.51      6.73 o
   3  24   1       51.92       53.30      3.02 o
   4  24   1        3.58        2.42      2.18 o
   5  24   1       13.02       11.01      2.56 o
  -4  25   1      190.21      183.10      8.27 o
  -3  25   1       75.16       65.33      4.07 o
  -2  25   1       51.35       48.30      3.75 o
  -1  25   1       17.12       18.24      2.99 o
   0  25   1       67.49       79.87      4.82 o
   1  25   1       82.61       81.48      4.38 o
   2  25   1       35.36       28.62      3.27 o
   3  25   1        0.11       -0.64      2.33 o
   4  25   1       53.84       47.81      3.35 o
  -4  26   1       19.78       16.81      4.35 o
  -3  26   1       44.50       47.43      4.21 o
  -2  26   1        0.11       -1.70      3.31 o
  -1  26   1       55.45       63.60      4.59 o
   0  26   1       10.48        7.28      3.30 o
   1  26   1        1.59       -0.48      2.09 o
   2  26   1       32.88       31.57      3.44 o
   3  26   1        6.19        4.77      2.91 o
  -2  27   1        0.85       -0.48      2.58 o
  -1  27   1       15.16        9.96      3.46 o
   0  27   1        9.01        4.54      3.41 o
   1  27   1        0.30        5.25      2.51 o
   2  27   1        8.07        5.98      2.90 o
 -10   0   2        0.46        1.37      2.73 o
  -9   0   2        4.49        7.37      2.68 o
  -8   0   2      100.13       97.28      3.37 o
  -7   0   2      192.95      186.53      4.66 o
  -6   0   2      400.69      379.29      7.36 o
  -5   0   2      262.46      259.32      5.79 o
  -4   0   2        6.26        4.46      0.80 o
  -3   0   2       59.63       55.42      1.34 o
  -2   0   2      244.87      201.83      2.81 o
  -1   0   2      412.82      365.52      5.16 o
   0   0   2     1661.63     1796.50     22.89 o
   2   0   2        4.16        4.85      0.32 o
   3   0   2     1534.09     1541.38     19.77 o
   4   0   2       17.05       19.17      0.95 o
   5   0   2        1.13        3.88      0.82 o
   6   0   2      413.37      428.42      8.56 o
   7   0   2        1.49       -1.12      1.20 o
   8   0   2        8.99        9.13      1.63 o
   9   0   2        0.10       -1.94      2.10 o
  10   0   2        1.73        3.14      3.15 o
 -10   1   2      139.04      149.47      6.05 o
  -9   1   2      591.56      666.91     13.27 o
  -8   1   2        4.25        4.78      1.28 o
  -7   1   2       14.98       12.58      1.08 o
  -6   1   2      150.66      145.71      2.61 o
  -5   1   2      149.72      137.63      2.31 o
  -4   1   2      318.60      292.26      4.02 o
  -3   1   2        6.25        9.38      0.50 o
  -2   1   2       81.47      108.05      1.25 o
  -1   1   2     1624.72     1507.75     13.58 o
   0   1   2     2391.94     2363.86     25.29 o
   1   1   2    31539.43    30038.55    846.58 o
   2   1   2        0.55        5.65      0.25 o
   3   1   2        3.36        2.76      0.32 o
   4   1   2      115.18      130.18      2.18 o
   5   1   2       10.32       10.85      1.37 o
   6   1   2       36.77       32.65      1.12 o
   7   1   2        4.01        4.74      0.82 o
   8   1   2       44.03       41.34      4.59 o
   9   1   2       45.90       46.50      5.38 o
  10   1   2       27.76       29.27      2.97 o
 -10   2   2       16.30       16.57      2.28 o
  -9   2   2       52.78       53.97      2.83 o
  -8   2   2        5.33        6.53      1.38 o
  -7   2   2      104.65       94.37      2.48 o
  -6   2   2       89.89       86.02      1.92 o
  -5   2   2        1.36        1.35      0.56 o
  -4   2   2       53.75       46.88      1.04 o
  -3   2   2      501.51      576.47      9.93 o
  -2   2   2      838.49      893.26     15.33 o
  -1   2   2      856.84      876.24      8.26 o
   0   2   2       42.03       28.59      0.62 o
   1   2   2     1509.33     1561.28     16.35 o
   2   2   2     1044.18     1073.94      8.95 o
   3   2   2        0.41        0.64      0.28 o
   4   2   2      148.89      152.28      2.04 o
   5   2   2       58.16       55.55      1.33 o
   6   2   2       66.50       70.40      2.56 o
   7   2   2      148.94      154.28      3.00 o
   8   2   2      195.97      204.67      4.38 o
   9   2   2        2.05        1.75      2.27 o
  10   2   2       12.65       12.77      2.51 o
 -10   3   2        4.08        2.06      6.82 o
  -9   3   2        2.48        1.36      2.51 o
  -8   3   2        7.95        6.68      1.26 o
  -7   3   2        0.80        2.16      0.91 o
  -6   3   2      835.69      832.08     15.85 o
  -5   3   2      473.60      410.45      5.53 o
  -4   3   2     1447.44     1449.68     16.47 o
  -3   3   2      932.79      935.01     10.09 o
  -2   3   2       58.53       63.44      1.00 o
  -1   3   2      418.97      412.30      4.38 o
   0   3   2      969.33     1003.66     24.90 o
   1   3   2      978.86      983.68      8.35 o
   2   3   2       61.56       62.24      1.06 o
   3   3   2        1.08        2.55      0.29 o
   4   3   2      914.98      937.99     10.46 o
   5   3   2      138.63      156.33      2.43 o
   6   3   2      150.41      150.95      2.81 o
   7   3   2        9.04        9.94      1.41 o
   8   3   2       39.22       39.43      2.12 o
   9   3   2        1.52        0.74      1.86 o
  10   3   2        0.04        2.21      1.91 o
 -10   4   2        2.59        5.26      2.02 o
  -9   4   2        0.66        1.42      1.94 o
  -8   4   2       56.64       54.78      2.04 o
  -7   4   2       92.74      100.59      2.56 o
  -6   4   2       51.35       35.54      1.36 o
  -5   4   2        0.44        1.55      0.60 o
  -4   4   2       47.09       39.12      1.24 o
  -3   4   2      158.10      201.60      2.94 o
  -2   4   2     4838.03     4948.13     56.87 o
  -1   4   2      175.70      187.92      2.17 o
   0   4   2       61.31       63.53      1.08 o
   1   4   2      708.80      723.43      6.61 o
   2   4   2        6.59        9.73      0.51 o
   3   4   2       49.89       46.01      1.41 o
   4   4   2      498.51      488.50      5.48 o
   5   4   2       19.30       19.46      0.78 o
   6   4   2       43.16       43.28      3.05 o
   7   4   2      588.14      594.57      9.90 o
   8   4   2       56.92       56.19      2.14 o
   9   4   2        0.09       -1.52      1.52 o
  10   4   2        0.01        0.40      2.02 o
 -10   5   2       71.42       84.60      4.15 o
  -9   5   2        6.32        6.66      1.69 o
  -8   5   2        0.82       -0.14      1.49 o
  -7   5   2       13.45       11.19      1.78 o
  -6   5   2        6.95        5.50      0.92 o
  -5   5   2      264.42      229.07      5.45 o
  -4   5   2       21.86       22.83      0.93 o
  -3   5   2        0.73       -0.32      0.32 o
  -2   5   2     2872.62     3035.27     30.05 o
  -1   5   2      201.27      242.10      6.29 o
   0   5   2      285.92      277.69      5.25 o
   1   5   2     1274.14     1282.80     11.82 o
   2   5   2       60.89       58.48      0.78 o
   3   5   2      184.01      200.57      2.43 o
   4   5   2       94.03      102.77      1.55 o
   5   5   2       28.90       31.21      1.10 o
   6   5   2       18.35       20.94      1.16 o
   7   5   2       29.59       26.88      1.52 o
   8   5   2       82.09       74.92      4.86 o
   9   5   2        0.31        1.76      1.58 o
  10   5   2        0.92       -1.57      3.08 o
 -10   6   2       45.28       45.12      2.63 o
  -9   6   2       66.54       68.36      2.68 o
  -8   6   2        1.85        5.46      1.56 o
  -7   6   2       48.55       36.81      2.65 o
  -6   6   2      121.57       98.12      2.23 o
  -5   6   2       66.92       69.43      1.73 o
  -4   6   2       41.53       40.95      2.64 o
  -3   6   2      199.63      190.85      3.23 o
  -2   6   2       23.40       21.23      0.67 o
  -1   6   2       67.85       73.98      2.85 o
   0   6   2      426.70      409.66     14.98 o
   1   6   2      263.47      270.61      2.93 o
   2   6   2      789.27      815.56      8.16 o
   3   6   2       15.38       14.23      0.74 o
   4   6   2      806.95      862.76      8.77 o
   5   6   2        0.01        0.71      0.66 o
   6   6   2       97.76       99.72      3.14 o
   7   6   2        0.45        0.73      1.77 o
   8   6   2        4.16        4.13      1.22 o
   9   6   2       13.33       13.96      1.72 o
  10   6   2       35.50       31.30      3.43 o
 -10   7   2       42.29       45.49      4.43 o
  -9   7   2        9.87        8.47      1.61 o
  -8   7   2      133.42      137.83      3.70 o
  -7   7   2        2.78        3.80      1.70 o
  -6   7   2        2.10        0.80      0.87 o
  -5   7   2        2.60        3.54      0.80 o
  -4   7   2      519.35      532.44      9.77 o
  -3   7   2      188.41      167.49      2.62 o
  -2   7   2      298.10      335.19      4.03 o
  -1   7   2       75.44       70.95      1.59 o
   0   7   2      664.90      709.96     22.13 o
   1   7   2      203.44      223.47      4.71 o
   2   7   2      259.94      246.85      2.69 o
   3   7   2       64.38       62.78      1.85 o
   4   7   2       67.79       68.72      3.14 o
   5   7   2        0.16        0.78      0.58 o
   6   7   2      107.99      103.05      2.13 o
   7   7   2        0.04        0.89      3.08 o
   8   7   2        0.11        0.27      1.53 o
   9   7   2       15.22       13.99      1.76 o
  10   7   2        7.03       10.42      2.45 o
 -10   8   2      426.86      452.21     17.45 o
  -9   8   2       74.58       89.07      6.74 o
  -8   8   2        7.07       10.41      2.68 o
  -7   8   2       28.34       28.16      2.40 o
  -6   8   2       12.94       11.57      1.01 o
  -5   8   2       27.97       20.60      1.49 o
  -4   8   2        0.07        0.76      0.89 o
  -3   8   2        4.53        1.32      0.37 o
  -2   8   2      100.74      120.13      3.26 o
  -1   8   2       35.65       45.51      1.40 o
   0   8   2     2661.52     2830.82     29.50 o
   1   8   2        9.77       11.80      0.35 o
   2   8   2     1001.34     1026.93     10.50 o
   3   8   2       55.11       54.45      1.11 o
   4   8   2        0.23        0.50      0.54 o
   5   8   2      318.20      325.65      4.82 o
   6   8   2       25.26       22.41      1.16 o
   7   8   2       34.09       30.95      1.52 o
   8   8   2        2.73        1.37      2.27 o
   9   8   2       35.99       40.83      2.53 o
  10   8   2        4.92        0.76      4.77 o
 -10   9   2       23.50       25.34      4.39 o
  -9   9   2       29.70       28.39      2.68 o
  -8   9   2       16.51       17.50      1.64 o
  -7   9   2        5.72        6.81      1.10 o
  -6   9   2       14.29       13.14      1.16 o
  -5   9   2       88.86       70.97      1.61 o
  -4   9   2       14.02       10.93      0.74 o
  -3   9   2      694.45      660.99     14.33 o
  -2   9   2      428.43      440.26      7.74 o
  -1   9   2      465.86      458.27      9.63 o
   0   9   2      555.54      574.67     11.25 o
   1   9   2        3.21        5.92      0.31 o
   2   9   2      758.17      792.37      8.27 o
   3   9   2       74.86       72.57      1.35 o
   4   9   2       93.28       89.00      3.64 o
   5   9   2        8.94        7.27      1.58 o
   6   9   2       18.64       19.16      1.61 o
   7   9   2       21.85       19.82      1.46 o
   8   9   2        1.44        0.94      1.58 o
   9   9   2        1.85        2.25      1.80 o
  10   9   2       29.56       13.78     10.32 o
 -10  10   2       80.40       79.63      8.16 o
  -9  10   2       60.21       62.43      2.75 o
  -8  10   2       18.17       24.66      1.63 o
  -7  10   2        3.85        3.61      1.08 o
  -6  10   2       10.94        5.80      0.98 o
  -5  10   2      381.38      327.96     12.83 o
  -4  10   2        1.06        2.02      1.73 o
  -3  10   2      355.79      355.17      4.79 o
  -2  10   2        0.80        0.78      0.36 o
  -1  10   2        4.89        5.32      0.70 o
   0  10   2       37.08       43.74      0.83 o
   1  10   2      125.84      126.36      1.68 o
   2  10   2       67.60       67.48      2.43 o
   3  10   2        0.65        1.58      0.49 o
   4  10   2      240.02      228.67      3.55 o
   5  10   2      950.14      953.37     11.97 o
   6  10   2      190.99      182.04      4.73 o
   7  10   2        1.84        2.96      1.38 o
   8  10   2       12.56       12.86      2.39 o
   9  10   2        0.04        3.17      1.74 o
 -10  11   2        5.03        0.36      2.67 o
  -9  11   2       11.28       11.59      2.11 o
  -8  11   2       30.78       31.74      2.13 o
  -7  11   2      108.19      108.50      3.17 o
  -6  11   2        0.18        0.18      0.94 o
  -5  11   2       13.29       12.64      1.46 o
  -4  11   2      630.56      609.34      8.40 o
  -3  11   2     1579.03     1577.56     19.33 o
  -2  11   2      507.84      497.92      6.45 o
  -1  11   2      622.04      601.13      7.50 o
   0  11   2      293.82      295.14      3.77 o
   1  11   2      106.75      109.13      1.42 o
   2  11   2      168.45      171.49      2.95 o
   3  11   2      378.91      373.90      5.22 o
   4  11   2        1.92        1.53      1.22 o
   5  11   2      103.55      104.49      2.57 o
   6  11   2       11.09        8.25      0.98 o
   7  11   2      329.04      330.79      9.30 o
   8  11   2        0.71        0.45      1.34 o
   9  11   2        2.63        2.66      1.76 o
 -10  12   2       44.22       34.36      6.75 o
  -9  12   2        0.01        0.03      2.06 o
  -8  12   2        0.99        1.03      2.42 o
  -7  12   2       67.13       68.33      4.97 o
  -6  12   2       35.11       40.72      1.94 o
  -5  12   2      457.23      402.59      7.14 o
  -4  12   2       75.11       88.12      1.90 o
  -3  12   2       93.10       85.89      1.80 o
  -2  12   2      180.01      182.59      3.27 o
  -1  12   2     1744.75     1844.26     21.36 o
   0  12   2      115.18      135.58      5.92 o
   1  12   2       33.78       38.41      1.01 o
   2  12   2       33.73       40.32      0.97 o
   3  12   2      384.61      400.21      9.72 o
   4  12   2       65.61       62.32      1.51 o
   5  12   2      315.53      312.28      5.05 o
   6  12   2       24.78       21.03      1.91 o
   7  12   2        0.73        2.86      1.48 o
   8  12   2        1.96        1.96      1.35 o
   9  12   2      193.94      202.98      8.29 o
  -9  13   2       16.56       19.09      2.62 o
  -8  13   2        6.16        5.23      2.42 o
  -7  13   2      273.80      281.45     15.88 o
  -6  13   2       25.95       23.77      1.58 o
  -5  13   2       32.57       35.18      2.66 o
  -4  13   2        2.27       -0.29      1.29 o
  -3  13   2      147.21      153.32      4.22 o
  -2  13   2       50.14       51.40      1.60 o
  -1  13   2     1194.54     1196.51     14.40 o
   0  13   2        2.16        1.84      0.55 o
   1  13   2       26.86       25.49      0.74 o
   2  13   2        9.40        5.00      0.67 o
   3  13   2     1791.43     1828.35     22.12 o
   4  13   2       46.58       45.78      1.33 o
   5  13   2       13.22       12.89      0.97 o
   6  13   2        1.59        2.28      1.06 o
   7  13   2       12.71       14.12      1.56 o
   8  13   2        3.41        5.09      2.19 o
   9  13   2        4.39       -1.10      1.71 o
  -9  14   2        1.92       -0.77      2.12 o
  -8  14   2       11.04       12.13      3.85 o
  -7  14   2       22.91       25.27      2.94 o
  -6  14   2       27.82       30.21      3.42 o
  -5  14   2        0.51       -0.03      1.13 o
  -4  14   2        7.81        7.90      2.15 o
  -3  14   2       81.75       84.66      2.23 o
  -2  14   2      242.05      238.94      3.94 o
  -1  14   2      588.62      612.19      8.63 o
   0  14   2      148.62      121.70      2.16 o
   1  14   2        0.21        1.78      0.52 o
   2  14   2       14.40       18.58      2.20 o
   3  14   2        2.45        2.91      0.77 o
   4  14   2        1.32        2.68      1.03 o
   5  14   2       50.03       50.68      1.80 o
   6  14   2        5.61        7.30      1.73 o
   7  14   2        9.42       11.95      1.64 o
   8  14   2       18.08       14.50      2.15 o
   9  14   2       22.12       20.32      5.27 o
  -9  15   2        3.44        0.62      3.21 o
  -8  15   2      429.42      403.37     25.37 o
  -7  15   2       17.28       18.03      2.23 o
  -6  15   2      253.78      269.84      6.06 o
  -5  15   2        8.60        7.05      1.50 o
  -4  15   2       50.00       51.31      2.51 o
  -3  15   2      290.71      299.49      4.94 o
  -2  15   2      310.77      306.53      4.92 o
  -1  15   2      285.60      263.70      8.36 o
   0  15   2       28.92       23.83      1.48 o
   1  15   2        0.14        1.23      0.76 o
   2  15   2      127.24      105.89      4.95 o
   3  15   2        9.09       12.83      0.96 o
   4  15   2       86.83       81.75      4.53 o
   5  15   2        1.96        3.61      2.18 o
   6  15   2        8.92        7.31      1.86 o
   7  15   2        0.76        1.68      2.22 o
   8  15   2        7.48        9.98      2.17 o
  -8  16   2       14.81        8.48      2.45 o
  -7  16   2       14.55       11.71      5.74 o
  -6  16   2        3.73        3.83      1.77 o
  -5  16   2        5.10        2.60      1.53 o
  -4  16   2      138.53      144.23      5.04 o
  -3  16   2        2.54        3.44      1.29 o
  -2  16   2        0.66        1.35      0.77 o
  -1  16   2      135.26      111.96      2.28 o
   0  16   2       85.52       74.05      1.89 o
   1  16   2        1.67        1.14      2.38 o
   2  16   2       27.21       19.65      0.94 o
   3  16   2      120.47      111.87      2.56 o
   4  16   2      172.54      171.29      4.86 o
   5  16   2       13.31       11.48      1.55 o
   6  16   2        0.68       -1.33      1.33 o
   7  16   2        1.94        2.53      1.80 o
   8  16   2       14.97       12.48      3.45 o
  -8  17   2       62.42       68.72      7.45 o
  -7  17   2      135.38      138.76     10.77 o
  -6  17   2        4.46        3.98      1.58 o
  -5  17   2       24.74       26.99      2.22 o
  -4  17   2      109.88      117.57     10.38 o
  -3  17   2        7.26       10.22      1.72 o
  -2  17   2        3.46        3.60      0.77 o
  -1  17   2      165.21      150.62      3.06 o
   0  17   2        0.27        1.81      0.79 o
   1  17   2       74.79       62.94      1.63 o
   2  17   2       14.47       11.42      1.25 o
   3  17   2      166.08      158.96      4.11 o
   4  17   2       29.85       33.57      1.73 o
   5  17   2       10.34       10.49      1.43 o
   6  17   2      119.83      128.95      8.53 o
   7  17   2        0.52       -0.48      1.62 o
   8  17   2       12.26       11.16      2.32 o
  -8  18   2        7.03       10.83      3.96 o
  -7  18   2        6.01        8.20      2.67 o
  -6  18   2        7.19        2.69      3.31 o
  -5  18   2       19.34       16.42      1.82 o
  -4  18   2      181.89      211.93      5.81 o
  -3  18   2        2.50        2.58      1.14 o
  -2  18   2        4.79        3.23      1.03 o
  -1  18   2       81.19       83.33      2.09 o
   0  18   2        0.08        0.83      1.21 o
   1  18   2       41.57       39.22      1.47 o
   2  18   2        5.64        6.71      1.58 o
   3  18   2        0.21        2.38      1.03 o
   4  18   2       41.41       45.85      2.40 o
   5  18   2       27.46       28.44      2.11 o
   6  18   2       97.01      106.43     10.36 o
   7  18   2       16.24       19.22      2.32 o
   8  18   2       14.11       10.25      3.27 o
  -7  19   2       29.53       28.62      4.71 o
  -6  19   2        9.96        8.91      3.32 o
  -5  19   2       43.01       46.14      3.19 o
  -4  19   2        3.60        8.60      2.80 o
  -3  19   2       43.78       43.83      1.98 o
  -2  19   2       72.09       64.70      2.74 o
  -1  19   2       62.03       62.67      3.77 o
   0  19   2       11.41       13.63      1.11 o
   1  19   2        7.92        5.77      1.41 o
   2  19   2       60.45       63.00      2.26 o
   3  19   2       13.55       17.86      3.30 o
   4  19   2       28.71       26.40      3.63 o
   5  19   2        0.59        0.78      1.81 o
   6  19   2        5.33        7.73      2.30 o
   7  19   2       22.79       18.95      2.82 o
  -7  20   2       61.31       61.19      6.05 o
  -6  20   2       38.20       29.29      5.55 o
  -5  20   2       45.34       45.38      3.25 o
  -4  20   2        0.23        2.42      1.73 o
  -3  20   2        0.81        1.40      1.50 o
  -2  20   2       25.69       30.32      4.58 o
  -1  20   2       21.69       25.00      3.04 o
   0  20   2        2.82        6.97      1.97 o
   1  20   2        5.67        6.96      2.19 o
   2  20   2      127.08      141.62      3.60 o
   3  20   2       46.47       50.72      2.66 o
   4  20   2       66.95       65.65      2.53 o
   5  20   2       21.80       20.26      2.01 o
   6  20   2        0.53       -0.11      1.96 o
   7  20   2       15.01       24.81      3.82 o
  -7  21   2        0.30        5.01      3.86 o
  -6  21   2        1.83       -4.60      4.60 o
  -5  21   2        6.98        9.79      4.62 o
  -4  21   2       24.90       28.57      4.21 o
  -3  21   2       72.88       74.92      3.18 o
  -2  21   2       53.09       56.11      9.66 o
  -1  21   2      207.66      226.44      5.75 o
   0  21   2      151.42      171.48      4.79 o
   1  21   2        4.20        0.51      2.26 o
   2  21   2       47.62       53.97      2.16 o
   3  21   2        0.85        1.48      1.22 o
   4  21   2        1.39        0.65      1.78 o
   5  21   2        0.41       -0.45      1.73 o
   6  21   2        0.08       -1.21      1.66 o
  -6  22   2        0.29       -1.87      3.31 o
  -5  22   2        0.04        1.77      2.42 o
  -4  22   2       25.07       24.61      4.85 o
  -3  22   2        6.89        9.13      2.01 o
  -2  22   2       11.99       13.72      1.76 o
  -1  22   2       68.09       72.88      3.88 o
   0  22   2       13.27       14.21      5.64 o
   1  22   2       12.57       15.24      4.14 o
   2  22   2       88.21      100.63      3.17 o
   3  22   2      383.51      413.32     14.31 o
   4  22   2       16.65       18.30      2.25 o
   5  22   2        6.52        5.54      2.14 o
   6  22   2       19.71       19.25      3.89 o
  -6  23   2        3.51        2.98      3.14 o
  -5  23   2        3.58        1.54      2.74 o
  -4  23   2       43.84       52.38      3.90 o
  -3  23   2       13.38       11.09      2.03 o
  -2  23   2      111.40      119.90      4.17 o
  -1  23   2      191.28      208.31      6.09 o
   0  23   2        1.68        0.96      1.76 o
   1  23   2       24.40       25.08      3.17 o
   2  23   2        3.23        2.88      1.83 o
   3  23   2      129.73      142.27      5.31 o
   4  23   2       12.01       10.60      1.77 o
   5  23   2       15.37       11.77      2.06 o
  -5  24   2        0.03        2.98      2.92 o
  -4  24   2       53.48       57.72      3.96 o
  -3  24   2        1.11        2.02      2.35 o
  -2  24   2       95.96      100.86      4.70 o
  -1  24   2      287.92      310.95     12.43 o
   0  24   2        1.43        1.00      2.27 o
   1  24   2       10.48       10.25      2.13 o
   2  24   2        6.45        7.06      3.10 o
   3  24   2      130.88      131.74      4.43 o
   4  24   2       95.45       86.59      6.49 o
   5  24   2        0.18       -2.15      2.15 o
  -4  25   2        9.08       10.24      3.45 o
  -3  25   2       27.95       30.27      3.36 o
  -2  25   2       27.26       25.80      3.19 o
  -1  25   2       36.79       30.18      3.35 o
   0  25   2        9.02       11.49      3.17 o
   1  25   2       69.60       60.43      6.20 o
   2  25   2        0.22       -1.23      2.48 o
   3  25   2       39.73       35.84      3.50 o
   4  25   2        3.23        3.88      2.34 o
  -3  26   2      165.84      162.31      7.79 o
  -2  26   2        0.02        6.39      2.81 o
  -1  26   2        2.76        0.98      2.12 o
   0  26   2       18.99       25.71      3.47 o
   1  26   2        4.18       -2.34      2.42 o
   2  26   2       44.77       41.67      3.60 o
   3  26   2        1.65        0.57      2.51 o
  -2  27   2        1.26        7.67      3.64 o
  -1  27   2       18.58       16.51      3.07 o
   0  27   2       46.34       35.54      4.07 o
   1  27   2       21.68       22.71      3.17 o
 -10   1   3       45.96       51.25      3.17 o
  -9   1   3       12.55       17.93      3.32 o
  -8   1   3        0.14        1.18      1.82 o
  -7   1   3       61.21       61.16      1.74 o
  -6   1   3       28.09       27.61      1.17 o
  -5   1   3     1522.26     1433.50     16.37 o
  -4   1   3       10.62       11.03      0.89 o
  -3   1   3       15.15       15.37      0.59 o
  -2   1   3      847.74      865.52      8.79 o
  -1   1   3     1096.43     1131.90     13.62 o
   0   1   3     2907.43     3000.09     31.86 o
   1   1   3      148.85      180.34      1.96 o
   2   1   3      139.00      163.14      2.09 o
   3   1   3      272.86      286.46      3.55 o
   4   1   3       94.19       92.21      1.71 o
   5   1   3       30.12       31.71      1.04 o
   6   1   3       18.51       14.35      1.52 o
   7   1   3       26.10       26.22      1.43 o
   8   1   3      200.86      215.90      4.20 o
   9   1   3        1.54        4.59      1.74 o
  10   1   3        0.39       -0.92      2.26 o
 -10   2   3        0.23       -1.44      2.19 o
  -9   2   3        2.90        2.27      3.54 o
  -8   2   3      154.30      159.32      4.21 o
  -7   2   3       82.17       70.24      1.86 o
  -6   2   3      258.06      230.97      3.96 o
  -5   2   3     2127.78     2015.59     34.33 o
  -4   2   3       31.29       28.86      0.92 o
  -3   2   3     1123.70     1144.10     12.21 o
  -2   2   3     1927.05     2121.58     24.44 o
  -1   2   3      393.54      369.79      4.32 o
   0   2   3     1597.86     1619.66     28.57 o
   1   2   3      468.59      532.25      5.58 o
   2   2   3      406.52      386.86      6.70 o
   3   2   3       16.02       13.48      0.51 o
   4   2   3        3.43        2.63      0.77 o
   5   2   3     1129.49     1141.44     13.75 o
   6   2   3       28.28       27.85      1.27 o
   7   2   3       24.14       24.54      1.29 o
   8   2   3      125.18      133.43      3.44 o
   9   2   3        0.00        0.43      1.49 o
  10   2   3        0.09        0.01      2.53 o
 -10   3   3       35.18       40.64      2.56 o
  -9   3   3        0.12        0.42      1.72 o
  -8   3   3       19.79       20.69      1.81 o
  -7   3   3        8.64        9.15      1.18 o
  -6   3   3      281.03      247.34      3.90 o
  -5   3   3      727.88      621.11      9.19 o
  -4   3   3       56.26       43.05      1.24 o
  -3   3   3      319.61      341.22      4.47 o
  -2   3   3       88.27      104.14      2.02 o
  -1   3   3      626.74      628.40     18.45 o
   0   3   3      822.91      836.06     44.01 o
   1   3   3      279.33      309.38      3.56 o
   2   3   3      108.98       90.79      1.19 o
   3   3   3      137.77      148.83      1.90 o
   4   3   3      365.04      347.56      4.49 o
   5   3   3       31.79       31.82      1.07 o
   6   3   3        0.07       -0.99      1.29 o
   7   3   3       55.31       56.23      1.71 o
   8   3   3      603.09      647.27     11.31 o
   9   3   3       52.99       51.71      5.26 o
  10   3   3        9.57        6.59      3.04 o
 -10   4   3       13.24       22.03      5.39 o
  -9   4   3       17.06       17.97      2.64 o
  -8   4   3        3.03        4.59      1.30 o
  -7   4   3       74.75       62.80      1.92 o
  -6   4   3       70.02       68.71      1.93 o
  -5   4   3      491.87      475.64      6.38 o
  -4   4   3        3.78        8.83      0.77 o
  -3   4   3        1.73        0.20      0.72 o
  -2   4   3     3014.02     3233.12     33.43 o
  -1   4   3       45.14       54.36      0.83 o
   0   4   3     1088.64     1123.29     33.00 o
   1   4   3        3.60        5.25      0.20 o
   2   4   3       50.90       42.01      0.78 o
   3   4   3       67.55       65.44      1.12 o
   4   4   3      116.60      108.68      2.34 o
   5   4   3       91.41       95.52      1.86 o
   6   4   3        7.12        6.04      0.86 o
   7   4   3        0.63       -0.43      0.78 o
   8   4   3       89.24       88.54      2.89 o
   9   4   3        2.14        4.58      1.68 o
  10   4   3        5.20        4.59      2.42 o
 -10   5   3        3.84        6.04      2.84 o
  -9   5   3        6.46        2.38      1.61 o
  -8   5   3       87.26       87.84      3.72 o
  -7   5   3        0.00       -1.05      1.61 o
  -6   5   3     1215.04     1089.63     14.53 o
  -5   5   3      407.12      397.83      5.77 o
  -4   5   3       12.25       12.93      1.12 o
  -3   5   3       57.48       74.24      1.52 o
  -2   5   3      425.51      458.71      6.75 o
  -1   5   3        0.34        1.30      0.19 o
   0   5   3       34.91       38.81      1.02 o
   1   5   3       77.78       79.37      1.00 o
   2   5   3       20.63       23.31      0.49 o
   3   5   3        1.61        1.24      0.33 o
   4   5   3      105.94      114.79      1.62 o
   5   5   3      264.40      267.42      9.85 o
   6   5   3        5.19        6.10      1.05 o
   7   5   3        1.91        2.46      1.14 o
   8   5   3        0.27       -1.45      1.45 o
   9   5   3      187.57      207.63      6.10 o
  10   5   3        1.52       -0.45      3.39 o
 -10   6   3       27.59       39.02      5.60 o
  -9   6   3       22.85       20.47      4.83 o
  -8   6   3       55.46       61.55      2.34 o
  -7   6   3       18.95       21.91      1.52 o
  -6   6   3       83.44       54.86      1.69 o
  -5   6   3       68.60       57.13      1.57 o
  -4   6   3       44.35       49.64      1.96 o
  -3   6   3      275.06      286.99      4.02 o
  -2   6   3      133.47      145.76      4.03 o
  -1   6   3      182.00      211.32      3.40 o
   0   6   3      787.01      750.13     10.61 o
   1   6   3      637.82      664.10      7.85 o
   2   6   3      247.16      254.23      2.94 o
   3   6   3      882.97      889.31      9.28 o
   4   6   3       64.49       62.86      2.70 o
   5   6   3        9.02        9.47      0.64 o
   6   6   3        4.70        5.43      0.85 o
   7   6   3        7.68        6.69      1.37 o
   8   6   3        2.73        4.40      1.50 o
   9   6   3       45.05       45.81      3.19 o
  10   6   3        2.14       -3.08      3.80 o
 -10   7   3      205.93      213.67      6.24 o
  -9   7   3       82.31       97.22      5.55 o
  -8   7   3      241.68      258.92      5.19 o
  -7   7   3        2.40        2.87      1.07 o
  -6   7   3       14.84        8.07      1.67 o
  -5   7   3      186.76      193.35      3.71 o
  -4   7   3      349.22      353.54      8.12 o
  -3   7   3      437.04      490.46      6.01 o
  -2   7   3      125.62      138.08      3.70 o
  -1   7   3        4.35        7.07      0.49 o
   0   7   3       68.16       92.53      2.33 o
   1   7   3       43.20       56.43      0.95 o
   2   7   3      325.81      366.67      4.01 o
   3   7   3      105.96      127.33      2.64 o
   4   7   3        0.00        0.17      0.44 o
   5   7   3      113.78      110.40      3.67 o
   6   7   3        4.79        6.62      0.85 o
   7   7   3       40.42       41.07      1.85 o
   8   7   3       34.49       35.58      3.23 o
   9   7   3        0.17        0.12      1.64 o
  10   7   3        0.04       -2.26      4.67 o
 -10   8   3        0.87        1.00      1.98 o
  -9   8   3       13.59       17.19      2.08 o
  -8   8   3       43.74       41.49      2.04 o
  -7   8   3       36.14       36.54      1.78 o
  -6   8   3       65.69       64.77      1.87 o
  -5   8   3        4.37        1.02      1.57 o
  -4   8   3       60.06       45.14      1.25 o
  -3   8   3       50.62       45.67      1.02 o
  -2   8   3       38.74       29.24      0.68 o
  -1   8   3        7.49        7.64      0.27 o
   0   8   3      231.94      270.01      6.22 o
   1   8   3      558.40      568.19     14.60 o
   2   8   3      335.81      322.80      6.95 o
   3   8   3        0.40        0.83      0.40 o
   4   8   3       49.42       49.98      2.02 o
   5   8   3       56.19       54.90      1.51 o
   6   8   3       27.80       28.65      2.45 o
   7   8   3       48.50       47.58      1.87 o
   8   8   3        3.79        0.90      1.41 o
   9   8   3        0.07       -1.85      1.85 o
 -10   9   3      185.10      178.62      8.67 o
  -9   9   3       52.14       55.49      2.69 o
  -8   9   3       42.55       53.31      2.46 o
  -7   9   3        7.15        6.63      1.47 o
  -6   9   3       55.69       49.94      1.62 o
  -5   9   3       81.55       62.11      1.67 o
  -4   9   3      733.12      710.61      9.55 o
  -3   9   3      535.35      520.29      6.36 o
  -2   9   3        0.67        0.53      0.36 o
  -1   9   3      116.13      102.03      1.83 o
   0   9   3      869.49      962.98     21.58 o
   1   9   3      282.54      332.00      6.56 o
   2   9   3      113.84      127.97      4.47 o
   3   9   3      181.38      189.61      2.67 o
   4   9   3        0.56        0.16      0.58 o
   5   9   3       88.54       88.37      2.02 o
   6   9   3      529.39      530.63     10.17 o
   7   9   3       63.82       65.63      2.38 o
   8   9   3        2.77        3.00      1.55 o
   9   9   3       10.84        8.55      2.30 o
 -10  10   3       35.11       35.49      3.03 o
  -9  10   3        0.45        2.21      2.23 o
  -8  10   3       22.80       26.74      2.07 o
  -7  10   3       28.26       30.59      2.03 o
  -6  10   3      132.23      123.00      2.68 o
  -5  10   3      183.29      179.86      3.36 o
  -4  10   3      159.13      130.16      2.61 o
  -3  10   3     1171.18     1223.58     15.05 o
  -2  10   3       42.80       40.04      0.92 o
  -1  10   3      216.91      234.66      3.64 o
   0  10   3      137.47      139.79      2.12 o
   1  10   3      294.75      306.45      6.48 o
   2  10   3      197.28      218.50      3.45 o
   3  10   3      108.62      101.88      3.44 o
   4  10   3       42.51       41.24      1.18 o
   5  10   3        0.95        1.86      0.70 o
   6  10   3       60.62       63.51      4.48 o
   7  10   3       98.82      111.06      6.67 o
   8  10   3       10.24        9.63      2.17 o
   9  10   3        0.20        2.22      1.73 o
 -10  11   3        0.08       -1.77      3.23 o
  -9  11   3        4.50        9.00      3.19 o
  -8  11   3       97.46      102.46      5.37 o
  -7  11   3       38.36       42.91      2.07 o
  -6  11   3        6.04        2.01      2.18 o
  -5  11   3       15.03       10.61      0.86 o
  -4  11   3      247.42      207.39      5.30 o
  -3  11   3     2144.06     2101.72     24.41 o
  -2  11   3        9.54        8.01      2.54 o
  -1  11   3       56.62       57.65      1.58 o
   0  11   3       39.35       39.73      0.92 o
   1  11   3        1.67        3.24      0.60 o
   2  11   3       34.73       31.75      0.63 o
   3  11   3        4.54        4.48      0.59 o
   4  11   3        4.82        4.08      0.66 o
   5  11   3      141.58      148.96      4.27 o
   6  11   3      532.72      555.44     15.63 o
   7  11   3       23.49       19.97      1.70 o
   8  11   3        8.99        9.43      1.78 o
   9  11   3        4.36        5.33      1.80 o
  -9  12   3        4.22        6.32      1.89 o
  -8  12   3        5.77        3.52      1.62 o
  -7  12   3        9.96       15.69      2.76 o
  -6  12   3      173.49      178.70      5.17 o
  -5  12   3       18.07       16.01      1.14 o
  -4  12   3       94.86       97.16      2.47 o
  -3  12   3        8.54        6.63      2.14 o
  -2  12   3       60.94       63.40      1.55 o
  -1  12   3     1251.20     1197.58     14.41 o
   0  12   3       99.04      102.39      3.30 o
   1  12   3        3.90        3.31      0.43 o
   2  12   3       45.29       47.16      1.97 o
   3  12   3        2.87        4.07      0.52 o
   4  12   3      547.93      552.65      7.47 o
   5  12   3       23.07       23.81      1.31 o
   6  12   3       50.45       50.74      1.97 o
   7  12   3       15.61       15.17      2.23 o
   8  12   3       12.54       10.69      1.62 o
   9  12   3       19.28       16.22      2.13 o
  -9  13   3       36.83       32.19      3.55 o
  -8  13   3        6.74        5.29      3.41 o
  -7  13   3      132.83      145.35      4.33 o
  -6  13   3       20.15       23.66      1.54 o
  -5  13   3       17.99       16.87      1.38 o
  -4  13   3       15.15       19.71      0.99 o
  -3  13   3       12.66        9.92      1.71 o
  -2  13   3      161.23      157.89      3.11 o
  -1  13   3      444.28      437.12      5.98 o
   0  13   3       14.48       12.09      1.24 o
   1  13   3      123.55      130.93      7.26 o
   2  13   3       49.51       49.68      1.22 o
   3  13   3        2.76        1.08      0.61 o
   4  13   3        1.51        1.98      1.41 o
   5  13   3       20.27       19.89      1.33 o
   6  13   3        6.57        8.68      1.99 o
   7  13   3       11.05       13.65      1.65 o
   8  13   3        0.17       -0.33      4.70 o
   9  13   3       38.86       36.94      5.58 o
  -9  14   3        1.89        2.82      2.86 o
  -8  14   3      182.03      182.48      6.20 o
  -7  14   3      183.54      198.20      9.69 o
  -6  14   3      245.76      250.39      5.53 o
  -5  14   3        0.40        0.05      1.07 o
  -4  14   3       24.45       27.82      1.32 o
  -3  14   3      307.07      298.61      5.38 o
  -2  14   3      472.83      486.55      7.84 o
  -1  14   3      596.39      589.80      8.32 o
   0  14   3      209.61      183.93      3.40 o
   1  14   3       24.82       22.63      0.93 o
   2  14   3        0.51        1.38      0.80 o
   3  14   3     1146.90     1129.07     17.02 o
   4  14   3      688.54      699.18     17.88 o
   5  14   3        1.48        1.49      1.03 o
   6  14   3       85.13       82.42      2.86 o
   7  14   3       85.24       87.88      5.98 o
   8  14   3       24.50       27.33      2.49 o
  -9  15   3       17.84       14.30      4.30 o
  -8  15   3        0.47       -3.73      3.73 o
  -7  15   3      117.42      123.28      4.43 o
  -6  15   3       89.84       91.20      5.13 o
  -5  15   3        1.83        1.65      1.15 o
  -4  15   3        0.17        1.96      2.55 o
  -3  15   3      344.47      354.44      6.45 o
  -2  15   3       48.01       45.07      1.80 o
  -1  15   3      173.71      154.71      2.89 o
   0  15   3        3.21        1.19      0.71 o
   1  15   3       51.04       48.66      1.50 o
   2  15   3       30.05       28.14      1.75 o
   3  15   3        1.23        0.47      0.98 o
   4  15   3       61.36       54.17      2.09 o
   5  15   3        3.98        7.69      1.36 o
   6  15   3      123.44      131.53      3.92 o
   7  15   3        0.44        1.46      3.99 o
   8  15   3        3.03        0.99      2.63 o
  -8  16   3      151.56      166.43      7.45 o
  -7  16   3      197.82      205.17      7.65 o
  -6  16   3       15.84       11.95      1.81 o
  -5  16   3       35.02       36.26      2.39 o
  -4  16   3       46.46       48.27      4.67 o
  -3  16   3       62.82       60.37      2.07 o
  -2  16   3       10.43       12.36      1.05 o
  -1  16   3        4.40        5.62      0.80 o
   0  16   3      462.34      401.88      8.63 o
   1  16   3       75.91       70.57      1.81 o
   2  16   3      424.87      403.70      6.55 o
   3  16   3      127.51      111.07      2.56 o
   4  16   3        0.41        2.54      2.22 o
   5  16   3       65.94       68.68      2.52 o
   6  16   3        0.02       -0.92      1.71 o
   7  16   3        1.86        3.15      1.86 o
   8  16   3        2.11       -0.74      3.84 o
  -8  17   3       57.30       54.39      4.18 o
  -7  17   3       34.96       30.45      4.98 o
  -6  17   3        3.58        2.15      2.20 o
  -5  17   3        0.03       -1.04      2.11 o
  -4  17   3        0.67        2.10      2.43 o
  -3  17   3       28.71       23.97      1.86 o
  -2  17   3        0.00        1.52      0.77 o
  -1  17   3        9.14        7.86      3.13 o
   0  17   3       38.34       32.29      1.60 o
   1  17   3      146.63      145.78      9.66 o
   2  17   3       20.01       17.94      1.53 o
   3  17   3       21.30       20.26      2.62 o
   4  17   3        2.43        1.52      1.34 o
   5  17   3       22.58       25.44      4.85 o
   6  17   3        0.46        0.17      1.45 o
   7  17   3        0.73        2.12      1.71 o
   8  17   3        2.02        4.54      2.76 o
  -8  18   3       52.50       57.85      6.98 o
  -7  18   3        8.22        7.03      3.21 o
  -6  18   3        6.64        9.46      3.48 o
  -5  18   3        4.25        5.76      2.20 o
  -4  18   3      189.88      218.41      8.90 o
  -3  18   3       95.81      110.12      4.31 o
  -2  18   3       38.01       41.94      1.95 o
  -1  18   3       63.25       62.19      2.36 o
   0  18   3       24.50       20.04      1.35 o
   1  18   3      183.57      183.34      4.71 o
   2  18   3      187.44      190.69      3.80 o
   3  18   3       18.85       17.84      2.71 o
   4  18   3       19.19       21.67      2.35 o
   5  18   3       25.24       29.11      4.39 o
   6  18   3       45.06       52.95      2.96 o
   7  18   3       58.59       54.91      3.80 o
  -7  19   3       90.14       87.63     12.61 o
  -6  19   3        0.18        4.21      8.07 o
  -5  19   3       53.77       49.72      3.31 o
  -4  19   3       35.73       39.13      4.11 o
  -3  19   3       52.24       52.93      2.78 o
  -2  19   3        9.17        9.07      1.76 o
  -1  19   3       35.89       34.48      3.31 o
   0  19   3       43.71       48.58      2.34 o
   1  19   3        0.46        1.35      1.78 o
   2  19   3        1.32        0.10      1.07 o
   3  19   3       45.87       45.15      1.79 o
   4  19   3        5.34        4.73      1.27 o
   5  19   3        1.42        1.92      1.82 o
   6  19   3       62.04       62.33      3.20 o
   7  19   3       10.17        7.12      3.22 o
  -7  20   3        8.03       13.06      5.65 o
  -6  20   3       42.15       43.13      4.51 o
  -5  20   3        7.86       14.66      2.90 o
  -4  20   3      158.88      181.12      5.60 o
  -3  20   3        0.88        2.57      1.94 o
  -2  20   3        4.62        4.48      1.56 o
  -1  20   3      130.19      134.06      4.94 o
   0  20   3       30.21       31.69      1.98 o
   1  20   3        2.98        3.50      1.06 o
   2  20   3        8.82        9.88      2.74 o
   3  20   3       76.58       79.73      3.01 o
   4  20   3       44.14       45.80      5.34 o
   5  20   3        0.20       -0.95      1.54 o
   6  20   3        9.97        6.67      4.97 o
  -6  21   3       48.16       47.94      4.67 o
  -5  21   3       14.00       13.37      3.82 o
  -4  21   3        3.96        4.70      1.95 o
  -3  21   3        4.84        4.62      3.99 o
  -2  21   3       59.05       57.88      2.90 o
  -1  21   3        0.02       -0.88      1.56 o
   0  21   3       74.93       82.03      2.55 o
   1  21   3       35.14       37.78      3.46 o
   2  21   3       19.53       22.09      1.73 o
   3  21   3        8.32       10.62      2.12 o
   4  21   3        5.30        6.92      1.86 o
   5  21   3       13.93       16.85      5.27 o
   6  21   3        0.20       -2.52      4.52 o
  -6  22   3        0.34       -0.40      4.15 o
  -5  22   3        5.48        7.56      2.74 o
  -4  22   3       31.82       31.25      4.28 o
  -3  22   3       34.62       29.46      4.07 o
  -2  22   3       59.49       64.87      5.13 o
  -1  22   3       54.89       65.30      3.82 o
   0  22   3        1.10        2.12      2.55 o
   1  22   3        7.02        9.81      1.54 o
   2  22   3        0.00        0.79      2.10 o
   3  22   3       24.55       26.05      2.08 o
   4  22   3        1.85        0.66      2.35 o
   5  22   3       22.53       21.84      2.99 o
   6  22   3        4.49        2.51      3.95 o
  -6  23   3        3.91        2.02      3.40 o
  -5  23   3       30.92       30.38      3.27 o
  -4  23   3        2.09       -0.31      3.23 o
  -3  23   3        2.04        3.88      2.45 o
  -2  23   3        0.23        1.38      1.85 o
  -1  23   3      150.56      152.63      6.60 o
   0  23   3       93.67      104.77      6.25 o
   1  23   3       33.30       35.43      2.13 o
   2  23   3       70.58       74.71      6.05 o
   3  23   3      107.44      110.63      3.81 o
   4  23   3      156.60      157.79      6.13 o
   5  23   3        1.58        1.41      2.41 o
  -5  24   3        9.26        4.13      2.67 o
  -4  24   3        6.31        4.35      2.81 o
  -3  24   3       37.88       34.31      2.77 o
  -2  24   3       43.60       47.63      3.03 o
  -1  24   3       25.86       28.73      4.23 o
   0  24   3        2.84       -1.97      1.97 o
   1  24   3       18.36       19.89      2.31 o
   2  24   3       10.49        9.71      4.41 o
   3  24   3       11.17        6.94      4.05 o
   4  24   3        5.73        4.86      2.44 o
  -4  25   3       81.31       87.60      5.55 o
  -3  25   3      112.33      106.72      5.76 o
  -2  25   3        0.06        1.25      2.05 o
  -1  25   3      150.06      146.26      6.47 o
   0  25   3       84.48       83.02      3.74 o
   1  25   3       10.95       10.01      2.21 o
   2  25   3       20.34       23.97     11.33 o
   3  25   3       93.10       83.81      7.91 o
   4  25   3        1.31        0.32      4.35 o
  -3  26   3       69.38       70.52      4.83 o
  -2  26   3      129.82      126.91      6.48 o
  -1  26   3       12.95       11.07      2.69 o
   0  26   3        5.48        1.62      2.66 o
   1  26   3        6.11        6.76      2.73 o
   2  26   3       37.67       31.92      5.17 o
 -10   0   4       57.35       59.23      4.29 o
  -9   0   4      345.72      363.67      9.60 o
  -8   0   4      531.55      572.03     12.90 o
  -7   0   4       53.68       51.99      2.34 o
  -6   0   4       18.38       16.66      1.32 o
  -5   0   4      452.22      415.86      8.07 o
  -4   0   4       31.34       22.71      1.20 o
  -3   0   4      900.94      852.58     14.70 o
  -2   0   4       43.85       48.43      1.25 o
  -1   0   4      451.37      452.24      7.65 o
   0   0   4      352.08      333.83      4.93 o
   1   0   4      435.64      366.48      5.51 o
   2   0   4     1196.89     1267.68     36.50 o
   3   0   4        6.40        2.42      0.56 o
   4   0   4      159.78      154.85      3.58 o
   5   0   4       82.82       98.52      2.85 o
   6   0   4        1.71        0.81      1.13 o
   7   0   4        0.03        0.16      1.46 o
   8   0   4        0.01        1.94      1.71 o
   9   0   4       30.91       30.08      3.35 o
 -10   1   4        0.42       -1.56      1.95 o
  -9   1   4       42.56       44.44      4.22 o
  -8   1   4      436.92      468.78      7.43 o
  -7   1   4       52.55       51.67      3.30 o
  -6   1   4      303.28      284.36      4.29 o
  -5   1   4       40.94       39.05      1.11 o
  -4   1   4      339.88      336.22      6.11 o
  -3   1   4        1.72        2.13      0.46 o
  -2   1   4       30.44       36.88      0.81 o
  -1   1   4        0.79       -0.05      0.37 o
   0   1   4      135.46      127.43      2.34 o
   1   1   4     1217.67     1351.56     12.87 o
   2   1   4    11523.92    12320.32    200.91 o
   3   1   4        7.89       12.29      1.33 o
   4   1   4      117.50      120.18      2.27 o
   5   1   4       42.29       44.02      1.22 o
   6   1   4       16.32       14.51      0.99 o
   7   1   4       71.72       75.82      4.31 o
   8   1   4        0.11       -0.69      1.47 o
   9   1   4        1.47        1.73      2.38 o
  10   1   4        5.28        3.27      4.98 o
 -10   2   4       13.13       15.07      4.68 o
  -9   2   4       54.78       62.20      2.62 o
  -8   2   4       25.76       30.03      1.82 o
  -7   2   4        6.10        8.62      1.07 o
  -6   2   4       24.09       23.34      1.26 o
  -5   2   4      980.21      940.01     11.31 o
  -4   2   4      134.80      121.50      2.33 o
  -3   2   4      100.86      108.05      2.05 o
  -2   2   4        6.82        4.54      0.34 o
  -1   2   4       18.69       22.03      0.48 o
   0   2   4      124.68      122.67      1.53 o
   1   2   4      473.57      488.53      5.14 o
   2   2   4      191.34      221.56      2.82 o
   3   2   4       59.02       59.16      1.12 o
   4   2   4        1.23        0.89      0.76 o
   5   2   4       46.90       48.38      3.42 o
   6   2   4        5.18        5.96      1.14 o
   7   2   4        1.03        1.05      0.91 o
   8   2   4       27.07       31.23      2.71 o
   9   2   4       25.39       30.48      2.66 o
  10   2   4        9.07       10.19      6.47 o
 -10   3   4        6.08        7.24      4.19 o
  -9   3   4       16.49       17.06      1.92 o
  -8   3   4       37.18       34.68      1.90 o
  -7   3   4       19.47       15.49      1.17 o
  -6   3   4       23.85       26.84      1.12 o
  -5   3   4      343.09      306.17      5.03 o
  -4   3   4       70.94       52.08      1.37 o
  -3   3   4      610.21      599.00      8.02 o
  -2   3   4     1133.56     1268.58     13.57 o
  -1   3   4     1516.72     1589.20     38.77 o
   0   3   4      142.10      147.82      1.83 o
   1   3   4        0.86        5.68      0.41 o
   2   3   4      139.85      140.35      1.94 o
   3   3   4      247.79      264.30      3.41 o
   4   3   4       12.12       15.92      0.72 o
   5   3   4      188.11      195.74      3.52 o
   6   3   4       34.37       34.61      1.41 o
   7   3   4       93.36      101.06      3.25 o
   8   3   4      270.26      287.23     15.32 o
   9   3   4       88.97       89.90      3.23 o
  10   3   4        0.80       -0.89      3.40 o
 -10   4   4        2.05       -0.78      2.27 o
  -9   4   4       47.62       50.39      4.06 o
  -8   4   4        0.38       -1.22      1.22 o
  -7   4   4       11.03       11.49      1.16 o
  -6   4   4       98.12       92.55      2.29 o
  -5   4   4       70.71       80.43      1.86 o
  -4   4   4      106.74       94.46      1.89 o
  -3   4   4      187.36      199.56      4.33 o
  -2   4   4       71.42       58.39      1.05 o
  -1   4   4     3190.94     3298.54     56.22 o
   0   4   4       30.77       29.59      1.12 o
   1   4   4        6.52       10.46      1.24 o
   2   4   4      301.56      294.04      3.81 o
   3   4   4       49.62       45.60      1.02 o
   4   4   4       61.22       60.84      1.19 o
   5   4   4      364.33      369.72      5.13 o
   6   4   4       18.62       18.19      0.99 o
   7   4   4       63.29       65.97      2.24 o
   8   4   4       49.23       51.33      2.29 o
   9   4   4       12.51        9.52      2.59 o
  10   4   4        0.00       -3.40      3.40 o
 -10   5   4        5.18        5.44      2.44 o
  -9   5   4       28.53       33.11      2.23 o
  -8   5   4        5.39        6.93      1.47 o
  -7   5   4       27.99       23.99      2.35 o
  -6   5   4        5.20       10.34      1.02 o
  -5   5   4      136.77       97.49      3.38 o
  -4   5   4        3.08        0.22      0.65 o
  -3   5   4       69.35       73.99      3.33 o
  -2   5   4       88.89      101.24      2.17 o
  -1   5   4        7.28        8.02      0.36 o
   0   5   4       76.84       81.12      2.10 o
   1   5   4       39.24       45.20      1.33 o
   2   5   4      558.61      555.37      6.74 o
   3   5   4       22.35       20.56      1.42 o
   4   5   4        2.02        3.23      0.60 o
   5   5   4      109.29      114.78      2.98 o
   6   5   4        8.85        9.52      1.07 o
   7   5   4        0.17       -0.76      1.38 o
   8   5   4      158.99      170.49     10.15 o
   9   5   4       47.45       39.29      3.73 o
 -10   6   4        0.15       -1.68      2.40 o
  -9   6   4      137.81      143.05      6.01 o
  -8   6   4       75.60       81.01      4.44 o
  -7   6   4        8.42        5.92      1.23 o
  -6   6   4       48.21       43.01      1.94 o
  -5   6   4       70.31       57.86      1.74 o
  -4   6   4      234.95      224.25      4.00 o
  -3   6   4       94.98      103.61      2.92 o
  -2   6   4      403.77      404.60      7.96 o
  -1   6   4      634.42      696.23     13.95 o
   0   6   4      208.45      199.84      3.50 o
   1   6   4      205.23      203.95      3.33 o
   2   6   4       39.30       39.26      1.70 o
   3   6   4      151.08      155.36      2.20 o
   4   6   4       59.06       61.21      1.38 o
   5   6   4       50.37       56.17      1.38 o
   6   6   4        0.35       -1.02      1.02 o
   7   6   4        0.42       -1.09      2.37 o
   8   6   4        4.67        5.29      1.77 o
   9   6   4        0.03        1.19      1.94 o
 -10   7   4       36.78       31.32      2.72 o
  -9   7   4       60.76       60.29      3.15 o
  -8   7   4       20.77       30.00      1.98 o
  -7   7   4      149.02      151.08      3.75 o
  -6   7   4       87.74       69.47      2.28 o
  -5   7   4       28.11       20.35      2.66 o
  -4   7   4        2.70        4.06      0.67 o
  -3   7   4      144.30      159.85      2.78 o
  -2   7   4        6.91        6.18      0.64 o
  -1   7   4      164.41      179.22      6.10 o
   0   7   4      188.65      177.29      3.13 o
   1   7   4      204.33      195.39      3.25 o
   2   7   4        0.12        0.66      0.36 o
   3   7   4      188.32      200.12      2.75 o
   4   7   4       54.18       54.53      3.57 o
   5   7   4      209.03      220.78      5.48 o
   6   7   4        7.21        8.40      1.07 o
   7   7   4       81.51       82.63      2.59 o
   8   7   4       21.56       24.67      2.89 o
   9   7   4        3.32        1.25      1.66 o
 -10   8   4        3.88        3.11      2.18 o
  -9   8   4      202.96      211.95      7.33 o
  -8   8   4       76.74       87.45      2.97 o
  -7   8   4       90.56       76.97      3.16 o
  -6   8   4       15.57       17.70      1.36 o
  -5   8   4       22.04       21.01      1.13 o
  -4   8   4       65.70       53.91      1.39 o
  -3   8   4      164.78      171.39      2.94 o
  -2   8   4       92.36      103.01      1.74 o
  -1   8   4      104.83      104.15      2.47 o
   0   8   4      154.54      144.82      6.24 o
   1   8   4     1402.68     1454.12     22.25 o
   2   8   4       96.58       99.61      2.33 o
   3   8   4      627.86      628.24      7.01 o
   4   8   4       11.01        9.83      0.54 o
   5   8   4       32.92       35.45      2.76 o
   6   8   4       32.55       34.71      1.75 o
   7   8   4        1.65        3.21      1.19 o
   8   8   4        2.44        2.39      1.57 o
   9   8   4        0.03       -0.87      2.26 o
 -10   9   4        4.48        4.12      2.01 o
  -9   9   4      532.58      579.17     13.92 o
  -8   9   4        5.24        4.70      1.58 o
  -7   9   4       11.32       15.69      3.82 o
  -6   9   4       13.08       10.94      1.01 o
  -5   9   4       47.15       36.97      1.33 o
  -4   9   4       43.14       30.41      1.08 o
  -3   9   4        9.74        6.49      0.57 o
  -2   9   4       92.89       86.70      1.60 o
  -1   9   4        1.10        2.13      0.40 o
   0   9   4      125.23      122.74      1.72 o
   1   9   4       35.76       39.01      1.18 o
   2   9   4        0.06        0.28      0.61 o
   3   9   4       63.29       66.21      1.24 o
   4   9   4        3.38        4.25      0.50 o
   5   9   4       76.85       75.25      2.04 o
   6   9   4      391.44      407.11      9.59 o
   7   9   4       40.39       39.38      1.84 o
   8   9   4        5.01        2.91      2.26 o
   9   9   4        3.78        1.58      1.83 o
 -10  10   4        0.04       -3.78      8.22 o
  -9  10   4       16.88       13.81      2.05 o
  -8  10   4      102.10      107.51      6.05 o
  -7  10   4        1.88        4.01      1.56 o
  -6  10   4        9.72        7.75      1.10 o
  -5  10   4       29.29       23.75      1.13 o
  -4  10   4       21.19       15.71      2.43 o
  -3  10   4      370.02      359.01      5.38 o
  -2  10   4     1082.60     1072.09     12.69 o
  -1  10   4      381.86      386.36      5.30 o
   0  10   4        2.93        2.48      0.26 o
   1  10   4       37.76       40.81      0.73 o
   2  10   4        0.02        0.53      0.28 o
   3  10   4        4.28        4.36      0.78 o
   4  10   4        3.83        4.27      0.84 o
   5  10   4        0.82        0.74      0.80 o
   6  10   4      303.87      310.91      5.91 o
   7  10   4        1.66        0.91      1.74 o
   8  10   4       71.18       71.60      2.94 o
   9  10   4        0.00       -0.72      1.82 o
  -9  11   4        1.20       -0.03      2.44 o
  -8  11   4        2.71        2.53      1.70 o
  -7  11   4        0.48        0.25      1.30 o
  -6  11   4       12.61       14.94      1.48 o
  -5  11   4        1.57        4.22      0.82 o
  -4  11   4      613.79      556.30      8.15 o
  -3  11   4       93.89       81.72      4.15 o
  -2  11   4       44.98       44.72      1.27 o
  -1  11   4      518.79      510.42      6.83 o
   0  11   4      772.79      797.03     10.14 o
   1  11   4        9.12        8.34      0.39 o
   2  11   4       29.73       29.36      0.75 o
   3  11   4        0.01        0.81      0.84 o
   4  11   4      163.29      165.87      3.17 o
   5  11   4        0.02       -1.22      1.29 o
   6  11   4      101.76       95.15      2.60 o
   7  11   4       67.36       68.05      4.85 o
   8  11   4       36.29       38.14      2.13 o
   9  11   4        2.18        0.81      4.12 o
  -9  12   4       27.85       24.70      3.28 o
  -8  12   4        1.32        1.26      1.81 o
  -7  12   4       90.58       87.78      2.85 o
  -6  12   4      272.22      288.02      6.15 o
  -5  12   4      114.66      115.16      7.96 o
  -4  12   4      117.88       95.62      2.20 o
  -3  12   4      410.14      425.25      6.94 o
  -2  12   4      901.01      908.35     19.24 o
  -1  12   4        8.55        7.46      0.60 o
   0  12   4       71.25       66.17      1.98 o
   1  12   4      116.66      125.31      2.61 o
   2  12   4       22.31       24.28      1.15 o
   3  12   4       65.76       68.72      1.87 o
   4  12   4      142.21      136.01      2.86 o
   5  12   4        8.62        7.89      1.11 o
   6  12   4      108.81      107.36      6.37 o
   7  12   4        0.68        0.74      1.54 o
   8  12   4       49.77       48.30      3.00 o
   9  12   4        0.01        1.12      2.90 o
  -9  13   4       34.00       42.67      4.37 o
  -8  13   4        7.12        3.95      6.31 o
  -7  13   4       11.76       11.89      2.92 o
  -6  13   4        4.06        3.22      2.02 o
  -5  13   4        6.37        7.72      1.53 o
  -4  13   4      140.78      132.25      5.55 o
  -3  13   4       61.87       67.03      1.87 o
  -2  13   4      113.08      112.85      2.63 o
  -1  13   4      204.91      200.67      3.29 o
   0  13   4     1824.61     1893.15     45.40 o
   1  13   4        0.00       -0.55      0.61 o
   2  13   4       51.49       52.51      4.45 o
   3  13   4        7.20        7.90      0.71 o
   4  13   4      686.45      704.88     11.00 o
   5  13   4        7.23        8.72      1.73 o
   6  13   4        6.49        7.58      1.26 o
   7  13   4        3.49        5.83      4.04 o
   8  13   4        4.44        2.96      3.19 o
  -9  14   4        6.26        3.82      3.52 o
  -8  14   4       10.37       10.97      4.23 o
  -7  14   4      130.76      134.00      5.57 o
  -6  14   4       89.37       91.89      4.14 o
  -5  14   4        6.39        8.81      3.66 o
  -4  14   4       28.45       29.51      1.51 o
  -3  14   4       31.82       31.54      3.45 o
  -2  14   4      105.93       96.81      2.08 o
  -1  14   4       41.76       38.33      1.20 o
   0  14   4       43.73       41.05      1.65 o
   1  14   4       29.53       24.30      1.06 o
   2  14   4        7.90        9.09      2.82 o
   3  14   4       61.51       59.60      1.76 o
   4  14   4      255.98      251.99      6.47 o
   5  14   4       19.81       18.09      1.57 o
   6  14   4       31.42       34.08      2.47 o
   7  14   4        0.01       -0.60      1.57 o
   8  14   4        2.24        0.74      2.20 o
  -9  15   4        5.63        8.80      6.08 o
  -8  15   4       11.90        7.35      3.27 o
  -7  15   4      201.67      219.10      8.78 o
  -6  15   4        0.02       -3.06      3.06 o
  -5  15   4      205.67      215.38      7.26 o
  -4  15   4        0.05       -2.20      2.20 o
  -3  15   4       79.42       85.53      2.86 o
  -2  15   4       47.10       44.60      1.66 o
  -1  15   4      187.98      181.32      4.39 o
   0  15   4      113.20      101.27      2.56 o
   1  15   4      103.46       99.29      2.31 o
   2  15   4       11.37       10.37      0.94 o
   3  15   4       33.24       27.32      1.83 o
   4  15   4        2.40        2.91      1.58 o
   5  15   4      114.75      114.84      3.39 o
   6  15   4       14.08       14.08      1.82 o
   7  15   4        9.44       10.67      3.58 o
   8  15   4        0.19        1.37      3.70 o
  -8  16   4       13.08        9.13      4.03 o
  -7  16   4      186.49      194.17      8.28 o
  -6  16   4       60.63       70.24      3.89 o
  -5  16   4       54.83       54.01      3.41 o
  -4  16   4        0.78        2.56      2.04 o
  -3  16   4       99.11      113.24      3.39 o
  -2  16   4      104.49      102.41      4.98 o
  -1  16   4       75.06       70.08      2.19 o
   0  16   4      110.18      104.88      4.36 o
   1  16   4        9.51       10.95      1.01 o
   2  16   4       19.24       17.43      1.14 o
   3  16   4        6.55        9.03      1.07 o
   4  16   4        0.20        1.66      2.51 o
   5  16   4        2.63        2.32      1.40 o
   6  16   4        9.90        7.28      2.07 o
   7  16   4       28.06       33.53      3.28 o
  -8  17   4        0.13       -1.57      2.77 o
  -7  17   4       76.07       80.12      4.89 o
  -6  17   4        9.41        8.33      2.60 o
  -5  17   4       17.96       20.99      2.98 o
  -4  17   4       16.36       17.03      2.17 o
  -3  17   4       20.40       19.42      2.75 o
  -2  17   4        1.29        2.15      1.03 o
  -1  17   4       41.78       37.35      1.59 o
   0  17   4      218.71      215.74      4.67 o
   1  17   4        6.39        3.86      1.00 o
   2  17   4       51.76       47.17      1.61 o
   3  17   4       23.36       21.61      6.85 o
   4  17   4       51.08       48.78      2.05 o
   5  17   4       33.63       36.19      2.08 o
   6  17   4       25.55       21.28      2.00 o
   7  17   4        1.83        0.13      3.16 o
  -8  18   4       26.36       24.01      5.38 o
  -7  18   4        2.38        0.79      2.82 o
  -6  18   4       78.79       82.06      4.43 o
  -5  18   4        8.45       13.82      8.21 o
  -4  18   4       96.71      103.65      4.64 o
  -3  18   4      211.75      228.92      5.77 o
  -2  18   4       74.31       72.53      3.77 o
  -1  18   4        1.80        4.64      3.61 o
   0  18   4       22.06       25.27      2.11 o
   1  18   4        1.48        3.28      0.95 o
   2  18   4        4.90        1.54      2.54 o
   3  18   4        8.21       11.00      1.69 o
   4  18   4       33.50       28.93      4.12 o
   5  18   4        6.69        5.33      4.04 o
   6  18   4        0.04        6.47      3.28 o
   7  18   4       75.47       77.91      5.25 o
  -7  19   4        8.28        5.67      3.90 o
  -6  19   4        0.43        1.14      2.64 o
  -5  19   4       23.22       25.19      5.93 o
  -4  19   4        6.05        2.68      2.38 o
  -3  19   4       46.82       48.66      2.24 o
  -2  19   4        0.17        1.20      3.08 o
  -1  19   4        0.01       -0.97      0.97 o
   0  19   4        0.88       -0.27      0.98 o
   1  19   4        1.38        1.48      1.02 o
   2  19   4        0.54       -0.78      1.01 o
   3  19   4       96.13      100.95      2.82 o
   4  19   4        6.24        8.57      2.03 o
   5  19   4       81.44       93.08      7.88 o
   6  19   4        0.91       -0.65      2.34 o
  -7  20   4       16.84       16.85      3.37 o
  -6  20   4       65.06       69.43      4.49 o
  -5  20   4       19.65       27.97      3.48 o
  -4  20   4       60.26       68.47      3.33 o
  -3  20   4       11.77        9.31      1.68 o
  -2  20   4        1.68        2.37      3.27 o
  -1  20   4       81.28       90.75      2.80 o
   0  20   4      180.83      193.37      5.17 o
   1  20   4       35.07       45.01      4.30 o
   2  20   4        0.37       -0.47      2.46 o
   3  20   4       29.03       32.65      2.24 o
   4  20   4        4.60        5.41      2.11 o
   5  20   4        0.00       -0.93      2.80 o
   6  20   4       10.97        5.34      2.75 o
  -6  21   4       50.76       51.08      4.26 o
  -5  21   4       12.12       18.15      2.44 o
  -4  21   4        1.64        3.17      2.30 o
  -3  21   4        4.87        9.01      3.23 o
  -2  21   4        4.72        5.48      1.84 o
  -1  21   4        6.55        7.71      2.26 o
   0  21   4       28.06       29.10      2.60 o
   1  21   4       29.96       30.37      1.64 o
   2  21   4        0.54       -0.53      1.57 o
   3  21   4       21.56       21.32      3.92 o
   4  21   4      117.95      121.47      5.31 o
   5  21   4        0.47        0.14      4.37 o
  -6  22   4       40.41       32.29      3.03 o
  -5  22   4       15.11       12.65      2.17 o
  -4  22   4        1.13        1.84      2.83 o
  -3  22   4       52.32       56.58      2.93 o
  -2  22   4      102.76      105.16      3.77 o
  -1  22   4        5.87        6.98      1.60 o
   0  22   4      174.17      172.92      4.80 o
   1  22   4       34.93       41.34      2.83 o
   2  22   4        4.62        4.72      2.34 o
   3  22   4      152.24      171.25      7.59 o
   4  22   4      179.13      184.35      6.64 o
   5  22   4        2.25       -0.36      2.83 o
  -5  23   4       24.70       17.09      2.63 o
  -4  23   4        0.07        0.05      2.26 o
  -3  23   4       20.33       23.64      2.64 o
  -2  23   4        3.93        4.78      2.18 o
  -1  23   4        2.49        1.07      2.87 o
   0  23   4       10.24        6.47      2.54 o
   1  23   4        3.92        3.44      2.17 o
   2  23   4       21.22       18.18      2.43 o
   3  23   4       11.89       10.93      2.31 o
   4  23   4       40.54       40.91      3.38 o
  -5  24   4       21.89       18.08      3.52 o
  -4  24   4        3.39        2.13      3.28 o
  -3  24   4        2.11       -2.12      2.12 o
  -2  24   4        9.84        8.73      1.87 o
  -1  24   4      228.13      233.80     11.71 o
   0  24   4      303.86      308.41     18.99 o
   1  24   4        5.76       10.53      3.79 o
   2  24   4       27.56       28.41      3.21 o
   3  24   4        1.63       -1.95      2.25 o
   4  24   4      168.44      141.71     10.70 o
  -4  25   4        2.42        1.20      2.82 o
  -3  25   4      169.44      152.94     17.53 o
  -2  25   4       56.78       56.51      5.29 o
  -1  25   4        1.06        2.68      3.51 o
   0  25   4        4.83       12.08      4.13 o
   1  25   4        6.67        5.17      3.83 o
   2  25   4       28.65       23.97      4.72 o
   3  25   4       13.43       11.44     15.07 o
  -2  26   4       25.52       13.65      4.45 o
  -1  26   4        0.77        7.11      2.94 o
   0  26   4        0.09        5.14      4.06 o
   1  26   4       61.09       72.65      8.28 o
   2  26   4        1.76       -3.30      5.65 o
 -10   1   5        4.12        0.05      2.44 o
  -9   1   5        6.20        7.22      4.86 o
  -8   1   5       13.25       13.88      2.17 o
  -7   1   5       53.31       52.56      1.70 o
  -6   1   5      139.21      131.58      2.87 o
  -5   1   5      327.52      313.54      5.51 o
  -4   1   5     2070.71     2021.48     25.44 o
  -3   1   5       51.67       58.74      1.35 o
  -2   1   5      305.29      291.95      4.02 o
  -1   1   5       85.08       93.35      1.38 o
   0   1   5      215.74      187.98      2.96 o
   1   1   5     1392.51     1452.70     15.31 o
   2   1   5      334.28      380.66      4.44 o
   3   1   5      235.82      234.87      3.12 o
   4   1   5       36.45       40.01      1.13 o
   5   1   5        0.00       -0.27      0.82 o
   6   1   5      263.20      273.56      4.63 o
   7   1   5        7.89        8.37      1.22 o
   8   1   5        0.63        1.41      1.86 o
   9   1   5        6.05        2.00      2.20 o
 -10   2   5       12.10       10.72      2.51 o
  -9   2   5      103.40      107.17      3.81 o
  -8   2   5       12.33       15.92      1.88 o
  -7   2   5       84.01       79.24      3.19 o
  -6   2   5        2.82        1.68      1.17 o
  -5   2   5        8.48        9.07      1.00 o
  -4   2   5      152.02      140.70      5.87 o
  -3   2   5        0.32        0.92      0.51 o
  -2   2   5      500.87      502.52      6.45 o
  -1   2   5      630.93      680.06      7.66 o
   0   2   5      175.17      182.12      4.00 o
   1   2   5      342.37      373.27      6.41 o
   2   2   5        1.50        1.33      0.39 o
   3   2   5       54.59       48.78      1.11 o
   4   2   5       17.64       19.85      1.16 o
   5   2   5       32.52       35.19      2.19 o
   6   2   5      118.25      120.93      2.58 o
   7   2   5        1.26        1.14      1.10 o
   8   2   5       52.12       62.07      4.35 o
   9   2   5      263.93      282.14      8.22 o
 -10   3   5        0.45        1.79      1.94 o
  -9   3   5        4.76        3.09      2.03 o
  -8   3   5        4.60        3.68      1.51 o
  -7   3   5       65.38       71.64      2.27 o
  -6   3   5       52.75       44.03      1.49 o
  -5   3   5      640.80      579.27      9.17 o
  -4   3   5     2019.12     1983.86     28.45 o
  -3   3   5       66.81       67.14      1.98 o
  -2   3   5       76.17       83.95      2.07 o
  -1   3   5     1257.01     1293.80     18.44 o
   0   3   5      102.00      100.47      1.30 o
   1   3   5      119.69      120.21      2.07 o
   2   3   5      253.21      274.45      3.58 o
   3   3   5        0.77        0.66      0.84 o
   4   3   5        0.30        1.08      0.59 o
   5   3   5       85.76       82.64      1.85 o
   6   3   5      117.01      121.11      2.66 o
   7   3   5        2.02       -0.07      1.28 o
   8   3   5       10.05       10.73      3.94 o
   9   3   5       18.94       12.17      2.15 o
 -10   4   5       14.15       14.98      2.43 o
  -9   4   5        0.30       -0.51      1.75 o
  -8   4   5        7.23        6.76      1.69 o
  -7   4   5      123.89      130.60      3.49 o
  -6   4   5      157.08      141.31      3.75 o
  -5   4   5      301.49      261.26      4.39 o
  -4   4   5      296.76      319.34      5.45 o
  -3   4   5        0.45        0.25      0.44 o
  -2   4   5      105.19      128.34      2.45 o
  -1   4   5      134.31      135.60      1.85 o
   0   4   5        5.40        2.58      0.92 o
   1   4   5      236.64      230.63      3.73 o
   2   4   5       18.76       21.70      1.29 o
   3   4   5       24.74       26.49      0.73 o
   4   4   5        1.74        2.11      0.68 o
   5   4   5        2.81        2.83      0.78 o
   6   4   5       75.11       77.90      2.07 o
   7   4   5        3.96        6.46      1.78 o
   8   4   5        7.54        7.07      1.74 o
   9   4   5      152.57      152.39      5.23 o
 -10   5   5        0.24        0.87      2.50 o
  -9   5   5       44.10       44.09      6.83 o
  -8   5   5        8.57       11.42      1.95 o
  -7   5   5      170.20      181.88      4.37 o
  -6   5   5        8.35        7.27      1.07 o
  -5   5   5      378.87      364.56      6.31 o
  -4   5   5      187.65      190.68      3.60 o
  -3   5   5        0.86        2.05      1.29 o
  -2   5   5       39.00       35.68      1.08 o
  -1   5   5     1153.21     1269.21     15.09 o
   0   5   5        8.77       13.86      0.94 o
   1   5   5      335.78      316.03      4.82 o
   2   5   5      141.35      146.26      3.04 o
   3   5   5       10.63       10.51      0.64 o
   4   5   5       94.30       97.51      2.13 o
   5   5   5        0.06        1.27      0.73 o
   6   5   5       50.20       47.66      1.73 o
   7   5   5        8.28        8.97      1.49 o
   8   5   5        1.25        1.95      1.67 o
   9   5   5        1.17        0.50      1.85 o
 -10   6   5       72.12       71.70      3.68 o
  -9   6   5       54.80       53.43      4.37 o
  -8   6   5       15.62       14.35      1.78 o
  -7   6   5       67.08       71.19      2.57 o
  -6   6   5        1.35       -0.82      0.91 o
  -5   6   5      525.02      437.03      7.44 o
  -4   6   5      184.93      184.57      6.35 o
  -3   6   5       55.27       56.77      1.37 o
  -2   6   5      600.37      646.36     14.41 o
  -1   6   5        1.23        1.06      0.24 o
   0   6   5        0.87        1.09      0.56 o
   1   6   5       40.76       41.99      1.12 o
   2   6   5        6.98        5.05      0.53 o
   3   6   5       77.82       83.61      1.63 o
   4   6   5       30.78       29.80      1.07 o
   5   6   5       68.76       68.16      1.62 o
   6   6   5       54.86       57.43      3.98 o
   7   6   5        0.19        0.60      1.90 o
   8   6   5        9.55        4.61      1.81 o
   9   6   5        9.73        8.01      2.44 o
 -10   7   5        4.97        2.03      2.60 o
  -9   7   5      116.24      123.92      4.52 o
  -8   7   5       21.81       22.23      2.07 o
  -7   7   5       81.27       86.19      2.94 o
  -6   7   5       48.73       50.60      1.89 o
  -5   7   5       95.97       88.36      3.14 o
  -4   7   5      103.18       85.08      2.17 o
  -3   7   5       20.29       20.55      0.88 o
  -2   7   5       30.07       34.85      1.43 o
  -1   7   5       14.11       14.26      0.37 o
   0   7   5        2.30        4.20      0.63 o
   1   7   5       25.71       35.72      1.05 o
   2   7   5      329.42      354.53      7.11 o
   3   7   5        1.61       -0.15      0.40 o
   4   7   5      185.81      199.13      3.23 o
   5   7   5       13.39       12.35      1.88 o
   6   7   5       68.34       71.78      2.14 o
   7   7   5        2.03        1.63      1.28 o
   8   7   5        5.02        4.77      2.07 o
   9   7   5        0.13        1.41      1.98 o
 -10   8   5        3.86        3.92      4.68 o
  -9   8   5      256.63      280.76      8.90 o
  -8   8   5       82.36       86.81      6.95 o
  -7   8   5       88.56      102.26      5.92 o
  -6   8   5        8.54       10.45      2.34 o
  -5   8   5        0.53        0.04      0.72 o
  -4   8   5       11.21        3.20      0.74 o
  -3   8   5      594.80      580.29      8.58 o
  -2   8   5       62.14       71.36      1.75 o
  -1   8   5        8.95        7.72      0.24 o
   0   8   5        3.09        3.64      0.52 o
   1   8   5       30.14       36.84      1.78 o
   2   8   5        1.70        2.37      1.01 o
   3   8   5      203.38      201.94      3.07 o
   4   8   5       45.05       46.00      1.94 o
   5   8   5       15.55       13.89      1.12 o
   6   8   5       21.14       19.19      1.30 o
   7   8   5       85.72       82.83      4.87 o
   8   8   5        1.44        3.16      1.98 o
   9   8   5       12.75       10.57      2.56 o
  -9   9   5       43.01       46.13      3.07 o
  -8   9   5        1.28       -1.04      1.70 o
  -7   9   5      117.86      140.36     12.53 o
  -6   9   5        2.05        3.62      2.26 o
  -5   9   5        2.43        1.87      0.68 o
  -4   9   5        0.86        1.12      0.91 o
  -3   9   5       19.20       23.83      1.07 o
  -2   9   5      598.64      611.65     12.68 o
  -1   9   5       62.02       62.43      1.71 o
   0   9   5        5.95        7.01      0.45 o
   1   9   5      563.98      583.13     11.93 o
   2   9   5       20.68       20.57      0.89 o
   3   9   5        7.87       10.59      0.60 o
   4   9   5        0.85        1.05      0.77 o
   5   9   5       17.48       20.66      1.86 o
   6   9   5       16.49       15.31      1.33 o
   7   9   5       27.41       25.86      3.40 o
   8   9   5       54.06       53.56      3.52 o
   9   9   5        0.05        1.66      2.38 o
  -9  10   5      111.20      118.55      5.18 o
  -8  10   5       12.59       11.79      2.45 o
  -7  10   5       44.56       42.84      2.20 o
  -6  10   5        5.75        6.85      1.48 o
  -5  10   5      136.51      118.09      2.97 o
  -4  10   5      346.20      315.84      5.65 o
  -3  10   5      606.98      547.92      8.48 o
  -2  10   5       68.14       64.74      1.38 o
  -1  10   5       46.79       43.47      0.94 o
   0  10   5       93.73       91.50      2.73 o
   1  10   5      153.22      163.94      2.98 o
   2  10   5      173.18      186.52      3.21 o
   3  10   5        0.74        1.45      0.46 o
   4  10   5       31.94       33.35      1.60 o
   5  10   5        5.45        4.35      0.87 o
   6  10   5      100.34      104.63      2.78 o
   7  10   5      332.82      338.16      7.10 o
   8  10   5        0.95        1.34      1.65 o
  -9  11   5       26.89       38.57      5.57 o
  -8  11   5        3.16        3.34      2.46 o
  -7  11   5        0.04        0.03      2.43 o
  -6  11   5       52.55       49.78      2.95 o
  -5  11   5        0.42       -0.17      0.94 o
  -4  11   5       61.08       61.09      3.78 o
  -3  11   5      193.86      181.03      4.47 o
  -2  11   5     1372.57     1378.57     27.70 o
  -1  11   5        1.47        1.02      0.33 o
   0  11   5       12.55       12.10      2.21 o
   1  11   5        3.70        3.63      1.02 o
   2  11   5       12.58       15.40      0.77 o
   3  11   5      154.73      154.12      3.00 o
   4  11   5       36.54       36.20      1.96 o
   5  11   5        5.09        5.99      1.30 o
   6  11   5       14.21       11.48      1.41 o
   7  11   5       79.37       75.03      2.43 o
   8  11   5       65.72       62.43      4.38 o
  -9  12   5        6.63        5.86      2.96 o
  -8  12   5       18.70       18.20      3.85 o
  -7  12   5       95.35       95.90      7.12 o
  -6  12   5        6.44        4.40      2.75 o
  -5  12   5       44.58       45.37      2.16 o
  -4  12   5        2.32        0.08      1.70 o
  -3  12   5        9.59       11.07      1.24 o
  -2  12   5      727.83      727.99     11.65 o
  -1  12   5       15.29       13.09      1.67 o
   0  12   5      990.36      999.71     17.19 o
   1  12   5       26.87       27.56      1.74 o
   2  12   5       86.02       86.61      2.51 o
   3  12   5        0.16        0.86      0.54 o
   4  12   5        0.01        0.98      0.72 o
   5  12   5      187.23      192.69      4.08 o
   6  12   5       48.47       48.84      2.84 o
   7  12   5        0.63        2.23      1.74 o
   8  12   5        0.52       -2.48      3.65 o
  -9  13   5        7.84       11.24      4.22 o
  -8  13   5        8.02        5.99      2.70 o
  -7  13   5       79.94       86.17      4.42 o
  -6  13   5      264.87      307.61      8.91 o
  -5  13   5      279.49      298.67      7.19 o
  -4  13   5       11.23       11.33      2.11 o
  -3  13   5       22.29       20.03      2.59 o
  -2  13   5       28.67       27.00      1.27 o
  -1  13   5      383.31      404.62      6.82 o
   0  13   5      177.58      173.53      3.25 o
   1  13   5       23.19       21.47      1.53 o
   2  13   5       12.70       13.63      3.97 o
   3  13   5        2.89        2.04      2.10 o
   4  13   5      255.80      259.66      5.44 o
   5  13   5      308.11      304.92     11.43 o
   6  13   5        3.92        5.38      1.52 o
   7  13   5       29.16       24.13      3.05 o
   8  13   5        0.32       -3.00      3.00 o
  -9  14   5        4.78       -0.64      4.26 o
  -8  14   5        9.95       13.80      4.01 o
  -7  14   5      125.05      129.56      6.28 o
  -6  14   5       46.86       47.62      4.07 o
  -5  14   5        8.61        7.80      2.02 o
  -4  14   5       11.71       11.64      1.52 o
  -3  14   5       30.76       30.14      1.83 o
  -2  14   5       12.69       13.48      1.08 o
  -1  14   5        4.78        4.11      1.34 o
   0  14   5      444.80      436.28     15.97 o
   1  14   5       63.31       61.45      2.23 o
   2  14   5        9.74        8.72      1.50 o
   3  14   5       74.90       71.30      2.46 o
   4  14   5      262.86      264.19      5.04 o
   5  14   5       46.45       46.16      7.91 o
   6  14   5        4.13        3.42      2.11 o
   7  14   5       59.21       61.28      6.79 o
  -8  15   5        8.90        4.70      2.93 o
  -7  15   5      226.55      259.83      8.30 o
  -6  15   5      445.67      499.37     13.63 o
  -5  15   5      188.62      211.00      8.74 o
  -4  15   5       57.81       64.98      2.70 o
  -3  15   5        0.25        1.26      2.47 o
  -2  15   5      339.72      344.19      6.65 o
  -1  15   5      260.87      262.96      5.16 o
   0  15   5        1.22        1.22      3.14 o
   1  15   5       74.14       71.43      3.82 o
   2  15   5        1.71        0.91      1.38 o
   3  15   5       12.52        6.81      1.51 o
   4  15   5      379.70      379.65      8.70 o
   5  15   5      124.71      131.52      4.77 o
   6  15   5        1.69        0.46      0.93 o
   7  15   5        3.36        5.03      4.64 o
  -8  16   5      171.33      165.36      8.22 o
  -7  16   5       26.96       36.52      3.52 o
  -6  16   5       71.46       72.14      4.82 o
  -5  16   5        8.46       11.10      3.08 o
  -4  16   5       36.40       35.94      2.74 o
  -3  16   5        0.05       -1.50      1.50 o
  -2  16   5        0.01       -0.76      0.95 o
  -1  16   5        1.01        0.63      0.97 o
   0  16   5       33.31       30.66      1.37 o
   1  16   5       71.97       64.96      2.34 o
   2  16   5      104.90      104.37      3.19 o
   3  16   5      107.68      107.41      6.79 o
   4  16   5       28.85       28.79      2.01 o
   5  16   5        3.62        7.68      1.84 o
   6  16   5       34.76       38.56      3.34 o
   7  16   5       12.65       25.39     10.57 o
  -8  17   5       15.49       17.70      6.28 o
  -7  17   5      144.02      143.87      7.38 o
  -6  17   5        4.11        0.19      3.75 o
  -5  17   5        2.60        3.64      3.06 o
  -4  17   5        1.01        4.83      2.80 o
  -3  17   5      101.96      120.14      3.19 o
  -2  17   5       20.43       23.66      1.43 o
  -1  17   5       42.14       43.16      2.26 o
   0  17   5       40.15       44.42      1.75 o
   1  17   5      250.15      232.85      5.29 o
   2  17   5        0.19       -0.63      1.39 o
   3  17   5      219.08      214.49      5.42 o
   4  17   5        5.92        5.22      1.53 o
   5  17   5        8.58       11.19      2.20 o
   6  17   5        0.40        0.59      2.59 o
   7  17   5        9.37        3.95      5.41 o
  -7  18   5        0.24        3.30      4.05 o
  -6  18   5       19.65       20.96      7.43 o
  -5  18   5        0.22        5.91      3.33 o
  -4  18   5       34.74       37.62      2.98 o
  -3  18   5      134.59      137.14      4.05 o
  -2  18   5        5.29        4.08      2.23 o
  -1  18   5       14.66       15.45      1.31 o
   0  18   5       33.39       40.31      2.32 o
   1  18   5        0.90        2.98      1.54 o
   2  18   5       74.00       73.29      2.71 o
   3  18   5       20.00       19.76      3.23 o
   4  18   5        2.16       -0.01      3.02 o
   5  18   5        0.67        2.33      4.28 o
   6  18   5        0.63        0.24      2.15 o
  -7  19   5        0.28        4.54      4.23 o
  -6  19   5       51.21       58.50      5.10 o
  -5  19   5        0.41       -1.49      3.32 o
  -4  19   5       21.88       24.47      5.01 o
  -3  19   5       65.34       71.66      2.88 o
  -2  19   5       55.21       66.66      4.03 o
  -1  19   5        0.02        0.28      1.09 o
   0  19   5       37.97       34.68      5.80 o
   1  19   5        7.50        9.94      1.76 o
   2  19   5       17.30       18.68      1.98 o
   3  19   5        1.14        3.63      1.75 o
   4  19   5       81.37       87.01     14.33 o
   5  19   5        0.54       -1.71      3.70 o
   6  19   5       13.07        8.60      2.70 o
  -7  20   5       48.04       24.72      5.28 o
  -6  20   5       67.89       79.90      5.79 o
  -5  20   5        0.61       -0.47      1.73 o
  -4  20   5        0.05        2.92      2.70 o
  -3  20   5      103.69      115.29      4.00 o
  -2  20   5        3.61        2.56      1.50 o
  -1  20   5       18.78       17.23      2.71 o
   0  20   5        1.35        2.04      2.98 o
   1  20   5       77.81       83.06      3.96 o
   2  20   5       17.09       19.35      2.02 o
   3  20   5        0.27        1.05      1.63 o
   4  20   5        0.19       -0.23      1.97 o
   5  20   5        7.46        7.96      4.32 o
   6  20   5        2.20        3.46      4.11 o
  -6  21   5        0.41       -0.13      9.37 o
  -5  21   5       60.92       59.45      3.82 o
  -4  21   5        1.00       -1.58      2.20 o
  -3  21   5        9.91        7.12      2.08 o
  -2  21   5        2.27        5.01      3.59 o
  -1  21   5        4.03        3.01      2.33 o
   0  21   5        9.79        7.03      4.93 o
   1  21   5        5.43        7.31      1.66 o
   2  21   5        7.09        7.07      1.82 o
   3  21   5       11.71       11.69      2.17 o
   4  21   5        1.56        1.92      1.78 o
   5  21   5       12.60        8.98      2.70 o
  -5  22   5       10.18        3.04      2.23 o
  -4  22   5       12.37       13.44      2.31 o
  -3  22   5       26.29       27.43      3.39 o
  -2  22   5       60.56       65.62      4.12 o
  -1  22   5       39.42       34.84      5.20 o
   0  22   5        1.47        2.79      1.82 o
   1  22   5        0.06       -1.66      1.66 o
   2  22   5        3.82        3.71      3.61 o
   3  22   5       38.85       43.00      3.34 o
   4  22   5        0.97       -1.43      5.26 o
  -5  23   5        0.43       -4.06      4.13 o
  -4  23   5       13.76        9.74      3.10 o
  -3  23   5       19.81       21.87      4.42 o
  -2  23   5        0.08        5.63      3.78 o
  -1  23   5        0.12       -2.45      2.45 o
   0  23   5      167.66      175.20      8.21 o
   1  23   5        9.49        7.72      2.98 o
   2  23   5        7.15        8.81      4.60 o
   3  23   5       15.86       16.83      3.51 o
   4  23   5       88.19       68.52      5.62 o
  -4  24   5       29.06       37.60      7.17 o
  -3  24   5       46.57       45.16      5.55 o
  -2  24   5       77.23       70.18     14.75 o
  -1  24   5       16.90       16.17      3.45 o
   0  24   5      108.24      111.75     10.93 o
   1  24   5       50.16       51.44      4.95 o
   2  24   5       37.20       31.34      3.31 o
   3  24   5        1.80       -3.84      7.67 o
  -3  25   5       33.41       27.57      6.61 o
  -2  25   5        5.22       10.34      3.14 o
  -1  25   5       99.00       92.12      6.21 o
   0  25   5       44.87       36.17      4.03 o
   1  25   5       19.99       20.51      3.85 o
   2  25   5        1.33        4.77      5.81 o
 -10   0   6       13.37       13.32      5.58 o
  -9   0   6       26.77       27.66      3.02 o
  -8   0   6      463.32      503.66     15.34 o
  -7   0   6     1016.79     1081.93     27.21 o
  -6   0   6        1.56        2.26      1.21 o
  -5   0   6      293.87      277.28      6.89 o
  -4   0   6       34.17       32.80      1.75 o
  -3   0   6      449.93      455.26      9.59 o
  -2   0   6      144.76      130.39      2.88 o
  -1   0   6        1.99        1.70      0.49 o
   0   0   6        7.20        8.80      0.74 o
   1   0   6      123.63      115.83      2.32 o
   2   0   6     1032.12     1036.38     16.21 o
   3   0   6     4373.48     4799.26     92.25 o
   4   0   6        0.28        0.00      0.81 o
   5   0   6        9.36       11.79      1.54 o
   6   0   6       56.38       59.37      2.77 o
   7   0   6       15.44       11.98      2.12 o
   8   0   6       47.58       53.43      4.34 o
   9   0   6       11.36       10.53      3.50 o
 -10   1   6       36.04       31.19      4.17 o
  -9   1   6        4.86        0.93      2.42 o
  -8   1   6      121.26      122.46      4.17 o
  -7   1   6        4.77        6.74      1.36 o
  -6   1   6       32.08       33.46      2.28 o
  -5   1   6      191.14      189.60      7.56 o
  -4   1   6      612.34      609.00      9.10 o
  -3   1   6        0.31        0.35      0.92 o
  -2   1   6       86.59       83.42      1.56 o
  -1   1   6       55.72       61.08      2.67 o
   0   1   6      128.91      118.73      1.87 o
   1   1   6        2.48        1.98      0.40 o
   2   1   6       36.09       42.72      0.87 o
   3   1   6      476.61      518.93      6.66 o
   4   1   6        6.67        8.55      0.97 o
   5   1   6       50.66       53.23      1.67 o
   6   1   6        4.93        4.81      1.86 o
   7   1   6        0.49        2.13      1.22 o
   8   1   6        5.09        6.39      1.95 o
   9   1   6        1.52        3.64      4.13 o
 -10   2   6        0.26        0.50      3.08 o
  -9   2   6        1.17        4.38      5.41 o
  -8   2   6       42.30       46.44      2.60 o
  -7   2   6      178.90      182.74      4.38 o
  -6   2   6        6.00        9.24      1.33 o
  -5   2   6        5.02        5.10      1.03 o
  -4   2   6      632.14      638.16     15.23 o
  -3   2   6      218.18      218.84      3.64 o
  -2   2   6      181.96      176.14      2.51 o
  -1   2   6      130.18      134.74      2.05 o
   0   2   6       81.41       92.07      1.52 o
   1   2   6        4.46        3.67      0.36 o
   2   2   6      403.80      443.97      4.95 o
   3   2   6      682.50      709.16     10.30 o
   4   2   6        7.04        6.67      0.73 o
   5   2   6        5.57        4.35      0.91 o
   6   2   6       87.65       91.22      2.24 o
   7   2   6       15.62       15.42      1.52 o
   8   2   6        0.31        0.75      1.43 o
   9   2   6        4.73       -1.66      2.95 o
 -10   3   6      219.70      221.06      9.73 o
  -9   3   6       22.60       18.15      2.64 o
  -8   3   6        0.36        3.59      1.68 o
  -7   3   6        0.80        0.20      1.02 o
  -6   3   6       48.64       46.25      1.81 o
  -5   3   6       85.85       87.36      2.32 o
  -4   3   6       43.33       44.94      2.11 o
  -3   3   6        4.19        5.22      0.59 o
  -2   3   6        0.52        0.05      0.47 o
  -1   3   6       86.75      101.07      1.72 o
   0   3   6     1209.30     1292.02     19.39 o
   1   3   6       25.63       29.11      1.46 o
   2   3   6       29.01       26.57      0.65 o
   3   3   6        1.77        3.20      0.72 o
   4   3   6       27.03       30.22      1.12 o
   5   3   6        8.01       10.08      0.90 o
   6   3   6        0.63        2.01      0.97 o
   7   3   6        0.43        1.76      1.19 o
   8   3   6        0.87       -1.01      1.59 o
   9   3   6      125.32       95.77     10.10 o
 -10   4   6        0.84       -3.08      3.72 o
  -9   4   6        3.53        0.44      1.86 o
  -8   4   6       87.66       90.53      3.51 o
  -7   4   6       34.56       32.52      3.28 o
  -6   4   6       44.02       32.08      1.99 o
  -5   4   6        0.09        0.23      0.85 o
  -4   4   6      242.69      237.20      4.40 o
  -3   4   6        1.15       -0.46      0.46 o
  -2   4   6       24.48       25.65      2.19 o
  -1   4   6      305.70      308.76      4.13 o
   0   4   6       63.55       62.53      1.71 o
   1   4   6       13.48       15.77      0.82 o
   2   4   6       31.99       28.42      1.00 o
   3   4   6      322.12      329.71      4.62 o
   4   4   6      108.89      107.37      6.16 o
   5   4   6       10.00       11.28      1.03 o
   6   4   6      113.78      116.46      2.67 o
   7   4   6        7.50        7.84      1.30 o
   8   4   6       53.06       57.77      5.66 o
   9   4   6       74.79       64.02      4.13 o
 -10   5   6      259.46      251.23     11.16 o
  -9   5   6        1.65        2.20      2.48 o
  -8   5   6       30.11       27.26      3.12 o
  -7   5   6       14.96       18.27      1.92 o
  -6   5   6       13.95       12.25      1.47 o
  -5   5   6        5.67       12.19      1.08 o
  -4   5   6       92.37       67.64      1.70 o
  -3   5   6       57.74       56.65      1.42 o
  -2   5   6       65.72       70.49      1.52 o
  -1   5   6      100.24      107.87      1.73 o
   0   5   6      689.71      691.94     13.69 o
   1   5   6        6.88        6.18      0.69 o
   2   5   6        6.40        7.77      0.67 o
   3   5   6       19.34       19.61      0.78 o
   4   5   6       43.63       44.97      1.32 o
   5   5   6       30.20       31.07      2.34 o
   6   5   6       91.07      100.92      2.69 o
   7   5   6        0.21       -0.71      1.35 o
   8   5   6       13.80       17.69      2.20 o
   9   5   6       48.44       36.35      2.99 o
 -10   6   6       51.84       44.86      7.71 o
  -9   6   6       37.57       43.45      3.73 o
  -8   6   6       94.07      111.33      4.83 o
  -7   6   6        9.98       10.21      1.69 o
  -6   6   6       43.35       42.06      3.54 o
  -5   6   6        2.67        5.86      2.22 o
  -4   6   6       18.11       14.50      1.09 o
  -3   6   6       73.89       63.42      3.43 o
  -2   6   6      109.27      106.19      7.98 o
  -1   6   6       97.04       85.15      2.30 o
   0   6   6      112.97      113.93      2.12 o
   1   6   6       29.31       28.58      1.05 o
   2   6   6        0.17        0.12      0.58 o
   3   6   6        6.36        7.80      1.17 o
   4   6   6       27.82       25.86      1.33 o
   5   6   6        2.65        2.50      1.22 o
   6   6   6       52.54       55.42      2.33 o
   7   6   6        0.57        0.84      1.48 o
   8   6   6       19.65       21.60      2.03 o
   9   6   6        6.90        2.28      2.93 o
 -10   7   6        0.02        4.35      6.45 o
  -9   7   6       30.05       25.36      4.19 o
  -8   7   6      186.92      195.20      7.40 o
  -7   7   6      121.42      139.57     10.46 o
  -6   7   6        6.10        9.46      1.32 o
  -5   7   6      209.11      194.35      4.26 o
  -4   7   6       38.45       32.70      1.75 o
  -3   7   6       71.45       75.85      1.94 o
  -2   7   6       40.51       41.00      1.33 o
  -1   7   6       99.91       99.96      2.53 o
   0   7   6       19.27       16.92      0.92 o
   1   7   6       56.19       58.52      1.45 o
   2   7   6      349.85      358.29      9.87 o
   3   7   6      111.56      117.59      2.54 o
   4   7   6      219.35      230.31      3.76 o
   5   7   6       49.94       46.03      2.51 o
   6   7   6      102.37      104.34      2.82 o
   7   7   6        0.60       -0.95      1.50 o
   8   7   6        0.59        5.17      2.07 o
  -9   8   6        1.03        3.50      3.88 o
  -8   8   6       57.03       65.43      3.96 o
  -7   8   6       10.31        9.24      2.00 o
  -6   8   6      170.98      175.65      5.02 o
  -5   8   6       51.55       41.11      1.67 o
  -4   8   6        0.73        1.65      0.98 o
  -3   8   6       16.47       11.22      0.91 o
  -2   8   6       37.43       37.33      1.39 o
  -1   8   6       31.36       36.26      2.19 o
   0   8   6       16.78       19.17      1.83 o
   1   8   6      170.84      167.96      3.08 o
   2   8   6       91.31       91.91      1.89 o
   3   8   6       37.83       37.55      3.06 o
   4   8   6       66.32       67.71      2.81 o
   5   8   6        9.41        8.83      1.57 o
   6   8   6        2.57        3.70      1.35 o
   7   8   6       28.48       27.91      1.98 o
   8   8   6        1.41        3.43      3.03 o
  -9   9   6        2.53       -0.62      3.07 o
  -8   9   6      690.94      756.11     39.37 o
  -7   9   6       47.95       60.57      3.24 o
  -6   9   6       43.28       32.53      2.76 o
  -5   9   6        0.90        0.74      1.16 o
  -4   9   6      145.00      135.27      3.95 o
  -3   9   6        7.95        7.99      1.40 o
  -2   9   6        0.07        0.64      0.90 o
  -1   9   6       10.08        8.48      0.89 o
   0   9   6      118.58      120.59      2.72 o
   1   9   6       12.64       13.36      0.83 o
   2   9   6      266.94      273.40      4.41 o
   3   9   6        2.40        2.26      0.75 o
   4   9   6        6.86        7.28      3.32 o
   5   9   6       18.53       20.95      1.32 o
   6   9   6        4.19        3.40      1.24 o
   7   9   6      269.72      302.87     23.04 o
   8   9   6        9.79        5.34      2.96 o
  -9  10   6       25.49       26.60      3.53 o
  -8  10   6       93.87      104.01      5.77 o
  -7  10   6       25.39       33.83     10.51 o
  -6  10   6        0.41       -0.17      1.54 o
  -5  10   6       27.65       29.05      2.13 o
  -4  10   6        4.94        4.72      1.30 o
  -3  10   6       87.60       79.24      2.74 o
  -2  10   6      298.09      290.98      5.81 o
  -1  10   6      353.25      358.23      6.26 o
   0  10   6      301.98      309.63      9.49 o
   1  10   6       30.66       31.60      1.18 o
   2  10   6        1.19        1.60      0.69 o
   3  10   6        1.64        2.31      0.80 o
   4  10   6        5.46        6.57      1.23 o
   5  10   6        1.71        0.26      1.39 o
   6  10   6        9.06        6.50      2.02 o
   7  10   6        5.45        1.95      4.69 o
   8  10   6       25.22       28.53      4.56 o
  -9  11   6       20.61       10.37      3.82 o
  -8  11   6        0.01       -1.01      3.40 o
  -7  11   6       32.22       30.59      4.71 o
  -6  11   6       68.33       72.25      4.09 o
  -5  11   6       14.72       15.32      1.84 o
  -4  11   6       12.30       16.06      1.79 o
  -3  11   6      441.22      409.98      8.42 o
  -2  11   6      188.30      192.50      4.57 o
  -1  11   6      496.36      520.68     10.02 o
   0  11   6       51.02       45.63      2.11 o
   1  11   6       22.47       23.17      1.39 o
   2  11   6        7.12        7.10      1.07 o
   3  11   6        0.35       -0.80      0.80 o
   4  11   6       27.38       26.19      1.48 o
   5  11   6        9.71       13.68      2.04 o
   6  11   6        1.00       -1.33      2.20 o
   7  11   6      162.78      173.52     17.38 o
   8  11   6        7.50        1.17      3.11 o
  -9  12   6       57.92       51.05      5.22 o
  -8  12   6        0.93        0.59      2.55 o
  -7  12   6       11.15       16.89      5.23 o
  -6  12   6       66.53       60.04      3.76 o
  -5  12   6       80.00       91.22      3.27 o
  -4  12   6       31.62       29.52      2.13 o
  -3  12   6       94.91       89.82      3.06 o
  -2  12   6      117.61      116.93      3.37 o
  -1  12   6      445.19      437.57     13.85 o
   0  12   6      290.19      289.93      6.34 o
   1  12   6      822.06      829.58     14.25 o
   2  12   6       22.54       23.20      1.22 o
   3  12   6        0.73        1.67      1.15 o
   4  12   6       37.74       35.86      5.04 o
   5  12   6      235.43      236.48     14.23 o
   6  12   6        2.63        1.61      2.77 o
   7  12   6        4.59        3.51      2.89 o
  -8  13   6       24.64       24.21      4.46 o
  -7  13   6        2.25        7.19      2.49 o
  -6  13   6        0.36        0.94      2.08 o
  -5  13   6       80.38       94.61      3.62 o
  -4  13   6       30.78       34.78      2.61 o
  -3  13   6       55.75       60.05      5.02 o
  -2  13   6      287.14      293.13      5.69 o
  -1  13   6        2.79        3.59      1.20 o
   0  13   6      205.46      201.55      5.09 o
   1  13   6      262.77      263.77      5.55 o
   2  13   6        3.00        2.74      1.19 o
   3  13   6       24.57       23.21      2.80 o
   4  13   6        8.33        9.28      2.11 o
   5  13   6        2.65       -1.97      1.97 o
   6  13   6        9.12        9.83      2.78 o
   7  13   6        2.06        7.06      3.32 o
  -8  14   6       34.66       36.09      4.93 o
  -7  14   6       31.32       35.13      3.92 o
  -6  14   6      130.35      142.93      6.15 o
  -5  14   6       44.99       50.30      3.20 o
  -4  14   6      101.18      113.33      3.71 o
  -3  14   6       50.72       52.76      2.44 o
  -2  14   6        9.32        9.28      1.15 o
  -1  14   6       19.89       19.81      1.66 o
   0  14   6       46.69       47.69      5.00 o
   1  14   6       30.47       31.51      1.82 o
   2  14   6        0.04        0.97      1.18 o
   3  14   6       10.34       14.44      3.99 o
   4  14   6        5.81        5.74      1.69 o
   5  14   6      228.69      242.11     12.16 o
   6  14   6       14.50       18.83      6.06 o
   7  14   6        1.58       -1.65      3.04 o
  -8  15   6        8.65       10.35      5.03 o
  -7  15   6        2.24        5.54      2.65 o
  -6  15   6       17.62       18.96      2.99 o
  -5  15   6        0.16       -0.15      0.78 o
  -4  15   6        7.13       13.83      3.75 o
  -3  15   6        8.83        5.96      1.14 o
  -2  15   6       62.82       65.51      2.27 o
  -1  15   6       33.88       35.09      2.15 o
   0  15   6       37.18       39.86      2.81 o
   1  15   6        1.34        1.54      1.32 o
   2  15   6       62.35       66.96      3.20 o
   3  15   6       33.13       39.52      2.37 o
   4  15   6        2.87        1.94      1.71 o
   5  15   6       34.20       30.90      2.53 o
   6  15   6        4.45        6.18      4.05 o
   7  15   6       24.27       31.07      6.61 o
  -8  16   6        0.55       10.19      6.14 o
  -7  16   6       25.23       22.77      4.20 o
  -6  16   6      338.43      354.84     21.52 o
  -5  16   6        4.40        5.45      2.70 o
  -4  16   6       57.66       62.36      9.61 o
  -3  16   6        7.17        7.11      2.01 o
  -2  16   6        0.39        4.03      1.53 o
  -1  16   6       83.51       91.10      3.56 o
   0  16   6        2.22        1.35      2.42 o
   1  16   6      284.66      282.73      7.76 o
   2  16   6        3.91        4.61      1.47 o
   3  16   6       11.37       14.67      4.43 o
   4  16   6       28.20       31.28      3.05 o
   5  16   6        3.05        0.38      1.78 o
   6  16   6       59.40       56.89      4.56 o
  -7  17   6       22.94       23.26      4.50 o
  -6  17   6        0.03       -0.76      3.60 o
  -5  17   6       10.48        7.44      5.98 o
  -4  17   6       24.08       25.40      3.58 o
  -3  17   6        0.62        1.43      1.04 o
  -2  17   6      179.22      192.22      5.44 o
  -1  17   6        3.43        2.63      1.39 o
   0  17   6       66.26       63.10      2.62 o
   1  17   6       12.51       12.09      1.83 o
   2  17   6        8.62        5.68      1.61 o
   3  17   6        1.35        2.76      1.94 o
   4  17   6       14.90       16.36      2.16 o
   5  17   6        0.53        0.74      1.95 o
   6  17   6        0.03        1.63      7.52 o
  -7  18   6        2.35        1.54      2.91 o
  -6  18   6        4.00        0.89      5.17 o
  -5  18   6       42.08       44.86      4.54 o
  -4  18   6       47.09       42.03      2.58 o
  -3  18   6       50.39       61.30      4.07 o
  -2  18   6        8.07        8.14      1.88 o
  -1  18   6       28.62       26.06      6.40 o
   0  18   6       10.56       10.65      2.39 o
   1  18   6        6.97        8.68      1.83 o
   2  18   6        5.00        4.76      2.84 o
   3  18   6        8.61        7.45      2.38 o
   4  18   6       11.11       13.21      2.23 o
   5  18   6       38.46       43.33      2.87 o
   6  18   6        0.13       -3.33      4.72 o
  -6  19   6        0.27        0.82      3.03 o
  -5  19   6       61.29       71.40      5.47 o
  -4  19   6        4.36        3.88      2.00 o
  -3  19   6      127.12      146.16      6.30 o
  -2  19   6       53.61       66.73      3.19 o
  -1  19   6       64.63       62.07      3.26 o
   0  19   6       12.51       12.26      2.26 o
   1  19   6       97.36      107.39      5.67 o
   2  19   6        6.31        9.14      2.04 o
   3  19   6        3.98        4.56      1.91 o
   4  19   6       13.38       23.56      2.71 o
   5  19   6        0.24       -1.56      4.28 o
  -6  20   6       42.31       39.78      4.63 o
  -5  20   6       23.44       18.63      4.20 o
  -4  20   6        0.88        0.89      3.54 o
  -3  20   6        2.17       -0.61      2.65 o
  -2  20   6       19.68       25.20     10.75 o
  -1  20   6        0.24        2.33      1.85 o
   0  20   6        4.12        3.72      1.91 o
   1  20   6       87.42       90.99      3.57 o
   2  20   6       10.09       16.23      2.09 o
   3  20   6        0.00        0.40      1.78 o
   4  20   6        8.26       11.00      2.53 o
   5  20   6        1.70       -0.97      3.02 o
  -5  21   6       59.24       65.28      5.73 o
  -4  21   6       55.53       54.92      4.43 o
  -3  21   6        0.09       -0.16      4.45 o
  -2  21   6       52.38       50.11      4.09 o
  -1  21   6       25.94       25.03      3.84 o
   0  21   6        5.60        7.86      1.93 o
   1  21   6       20.68       21.31      2.22 o
   2  21   6        3.74        5.41      2.00 o
   3  21   6        6.62        6.61      2.28 o
   4  21   6      119.65      111.05      4.48 o
  -5  22   6       25.56       12.36      4.62 o
  -4  22   6        6.18        2.82      2.87 o
  -3  22   6       10.60       10.91      6.43 o
  -2  22   6        2.28        5.76      9.64 o
  -1  22   6       44.08       47.45      3.97 o
   0  22   6        3.74        4.24      2.03 o
   1  22   6       57.50       60.99      3.08 o
   2  22   6       30.23       29.76      3.25 o
   3  22   6        3.09        4.29      2.23 o
   4  22   6       21.47       18.39      4.94 o
  -4  23   6        6.21       -1.61      6.29 o
  -3  23   6        3.10        0.11      3.20 o
  -2  23   6        1.12        0.31      2.77 o
  -1  23   6        3.92        0.96      2.79 o
   0  23   6       82.22       77.78      5.49 o
   1  23   6      135.52      133.37      8.71 o
   2  23   6        0.38       -1.61      2.20 o
   3  23   6        0.08       -0.86      4.11 o
  -3  24   6        6.52        6.90      4.67 o
  -2  24   6       57.02       57.81      5.04 o
  -1  24   6       17.06       19.87      9.14 o
   0  24   6       60.61       52.66      5.01 o
   1  24   6       38.07       34.92      6.12 o
  -1  25   6       10.66        6.39      4.54 o
  -9   1   7        4.93        2.73      2.41 o
  -8   1   7       49.55       52.78      2.49 o
  -7   1   7        0.34       -0.05      1.31 o
  -6   1   7       44.07       41.65      1.72 o
  -5   1   7       31.44       28.51      1.35 o
  -4   1   7      287.11      275.72      4.96 o
  -3   1   7      128.90      127.43      2.58 o
  -2   1   7       49.45       49.81      2.40 o
  -1   1   7      180.84      165.19      2.45 o
   0   1   7        0.77        0.89      0.41 o
   1   1   7        8.74       10.02      0.54 o
   2   1   7       48.29       44.30      2.51 o
   3   1   7      163.25      161.53      2.57 o
   4   1   7       75.24       72.88      1.85 o
   5   1   7       17.95       18.89      1.56 o
   6   1   7        0.07        0.46      1.17 o
   7   1   7      101.19      103.21      3.20 o
   8   1   7        0.41       -1.95      1.95 o
  -9   2   7        3.38        3.70      7.04 o
  -8   2   7       68.38       81.41      5.49 o
  -7   2   7       29.16       36.26      2.00 o
  -6   2   7       21.34       22.47      1.44 o
  -5   2   7      110.63      109.29      4.04 o
  -4   2   7      434.57      428.61      7.11 o
  -3   2   7     1980.37     1996.49     23.46 o
  -2   2   7       17.09       19.45      0.80 o
  -1   2   7       12.54       12.52      0.73 o
   0   2   7       43.92       49.88      1.59 o
   1   2   7       79.66       72.60      2.45 o
   2   2   7      569.21      592.77      6.79 o
   3   2   7      181.45      200.21      3.04 o
   4   2   7       30.98       30.79      2.20 o
   5   2   7        7.82        5.99      1.06 o
   6   2   7        9.84       11.32      3.30 o
   7   2   7       45.98       47.32      2.32 o
   8   2   7        1.23       -0.69      1.95 o
  -9   3   7        0.34        0.62      2.53 o
  -8   3   7        6.47        9.62      2.38 o
  -7   3   7        3.76        3.89      1.18 o
  -6   3   7      265.10      274.24      5.68 o
  -5   3   7      146.14      140.53      3.32 o
  -4   3   7      113.04      107.28      2.49 o
  -3   3   7      479.50      476.58      6.87 o
  -2   3   7       25.55       23.92      1.41 o
  -1   3   7      365.54      362.30      4.71 o
   0   3   7      486.13      491.06      6.20 o
   1   3   7        1.63        3.94      0.72 o
   2   3   7       54.37       59.34      1.22 o
   3   3   7       34.29       37.74      1.06 o
   4   3   7       18.12       22.10      1.19 o
   5   3   7        4.77        4.98      0.99 o
   6   3   7        8.11        8.16      1.23 o
   7   3   7       72.18       68.60      2.54 o
   8   3   7        0.46        1.84      1.71 o
  -9   4   7        0.65        5.10      2.52 o
  -8   4   7       14.95       21.74      2.87 o
  -7   4   7        3.89        2.64      2.03 o
  -6   4   7       90.06       84.43      2.84 o
  -5   4   7       65.82       62.56      3.06 o
  -4   4   7      605.08      564.91      9.20 o
  -3   4   7       10.38       12.14      1.33 o
  -2   4   7       47.78       49.08      1.33 o
  -1   4   7       31.34       31.58      0.97 o
   0   4   7      354.46      369.78      6.20 o
   1   4   7        0.37        0.98      1.30 o
   2   4   7        2.55        2.74      0.85 o
   3   4   7       11.86       12.60      0.87 o
   4   4   7       34.17       34.84      2.71 o
   5   4   7        2.95        3.25      1.39 o
   6   4   7        3.40        2.82      4.53 o
   7   4   7        9.61       10.88      1.67 o
   8   4   7        0.05       -0.68      2.75 o
  -9   5   7       27.92       31.38      3.48 o
  -8   5   7       21.14       24.31      3.92 o
  -7   5   7       29.48       37.19      3.60 o
  -6   5   7       55.22       56.79      3.09 o
  -5   5   7       55.07       43.50      2.45 o
  -4   5   7       28.07       21.67      1.06 o
  -3   5   7       46.57       49.29      2.18 o
  -2   5   7        4.27        2.66      1.01 o
  -1   5   7       29.56       23.25      1.42 o
   0   5   7      338.29      344.55      5.41 o
   1   5   7        0.11       -0.86      1.09 o
   2   5   7       68.42       66.31      1.65 o
   3   5   7       40.04       40.78      1.04 o
   4   5   7        6.84        7.10      0.83 o
   5   5   7        8.77        7.46      1.06 o
   6   5   7        3.04        3.95      1.30 o
   7   5   7        3.32        0.93      1.53 o
   8   5   7        8.44        2.34      2.11 o
  -9   6   7        6.01        1.86      2.60 o
  -8   6   7       42.41       47.74      3.78 o
  -7   6   7        3.69        2.87      3.16 o
  -6   6   7        0.66       -0.49      1.76 o
  -5   6   7        3.92        7.25      2.11 o
  -4   6   7      141.83      120.78      3.47 o
  -3   6   7      293.18      292.28      6.34 o
  -2   6   7       18.53       20.07      1.34 o
  -1   6   7      128.72      130.45      3.19 o
   0   6   7       59.00       62.13      1.57 o
   1   6   7        5.31        5.27      0.77 o
   2   6   7        3.89        4.52      1.34 o
   3   6   7      102.59      109.18      2.24 o
   4   6   7       31.82       32.62      1.50 o
   5   6   7       31.34       32.12      2.00 o
   6   6   7       13.61       12.08      1.29 o
   7   6   7       73.30       82.64      3.56 o
   8   6   7        3.60       -0.85      2.09 o
  -9   7   7       23.61       21.33      4.11 o
  -8   7   7        6.09        7.16      2.01 o
  -7   7   7        7.03        5.41      2.07 o
  -6   7   7       16.91       21.51      2.62 o
  -5   7   7       17.30       16.24      1.90 o
  -4   7   7      267.94      234.59      7.25 o
  -3   7   7        2.08        0.69      1.08 o
  -2   7   7       50.76       55.87      2.00 o
  -1   7   7       94.43       95.11      3.31 o
   0   7   7       19.94       20.39      1.02 o
   1   7   7        0.15       -0.25      0.76 o
   2   7   7        3.15        2.79      0.73 o
   3   7   7       43.09       43.68      1.42 o
   4   7   7       16.95       17.81      1.84 o
   5   7   7       11.92       16.07      1.85 o
   6   7   7       30.62       27.42      2.15 o
   7   7   7        9.22        9.82      2.18 o
   8   7   7       11.14        9.50      2.91 o
  -9   8   7        0.34       -2.59      6.71 o
  -8   8   7      418.73      441.91     15.77 o
  -7   8   7       29.62       29.36      4.43 o
  -6   8   7      240.05      265.14      6.93 o
  -5   8   7        2.60        3.50      1.70 o
  -4   8   7       15.73       16.20      1.56 o
  -3   8   7        3.04        1.43      1.16 o
  -2   8   7      152.72      145.27      3.42 o
  -1   8   7        2.42        6.31      1.30 o
   0   8   7       13.53       15.34      0.89 o
   1   8   7        0.67       -0.45      0.76 o
   2   8   7      185.03      194.60      3.39 o
   3   8   7       65.58       62.61      1.64 o
   4   8   7       29.38       30.95      2.05 o
   5   8   7       61.59       62.19      2.83 o
   6   8   7        0.23        0.56      1.75 o
   7   8   7        6.60        8.33      3.34 o
   8   8   7       23.99       18.68     10.67 o
  -9   9   7        7.51        4.73      4.12 o
  -8   9   7      100.80      106.97      5.32 o
  -7   9   7       35.56       38.84      4.81 o
  -6   9   7       18.27       21.10      2.40 o
  -5   9   7        1.73        2.85      1.77 o
  -4   9   7       78.68       70.59      2.68 o
  -3   9   7      194.59      183.71      4.72 o
  -2   9   7      286.92      270.19      5.95 o
  -1   9   7      156.23      162.24      3.32 o
   0   9   7       80.42       80.94      1.97 o
   1   9   7       51.97       50.33      1.56 o
   2   9   7        8.35        6.53      0.86 o
   3   9   7       42.09       42.82      2.57 o
   4   9   7        3.15        4.71      1.32 o
   5   9   7        4.62        4.60      1.62 o
   6   9   7       22.91       26.17      2.68 o
   7   9   7       11.80       12.95      3.36 o
  -9  10   7       49.05       40.40      5.94 o
  -8  10   7       35.44       33.63      5.19 o
  -7  10   7       16.90       15.44      2.94 o
  -6  10   7        5.49        6.03      1.76 o
  -5  10   7       38.52       38.44      2.22 o
  -4  10   7        5.80        7.31      1.44 o
  -3  10   7       61.54       52.77      4.25 o
  -2  10   7      380.38      369.56      7.99 o
  -1  10   7      517.05      524.40     10.66 o
   0  10   7        4.15        6.93      2.78 o
   1  10   7       17.18       22.23      1.45 o
   2  10   7      151.28      147.47      7.09 o
   3  10   7       30.19       27.82      1.36 o
   4  10   7       17.72       17.33      1.87 o
   5  10   7        5.68        6.50      1.96 o
   6  10   7        0.34        1.54      2.34 o
   7  10   7       66.92       65.71      4.09 o
  -9  11   7        9.31        5.98      4.92 o
  -8  11   7       26.45       29.52      4.98 o
  -7  11   7        0.00        0.13      2.42 o
  -6  11   7      112.95      131.03      7.94 o
  -5  11   7        0.20        0.19      1.33 o
  -4  11   7        0.43        1.67      1.51 o
  -3  11   7      126.27      114.20      7.21 o
  -2  11   7       12.62       13.88      1.59 o
  -1  11   7        2.59        0.46      2.78 o
   0  11   7       17.50       15.84      1.75 o
   1  11   7      135.46      144.88      5.08 o
   2  11   7       82.91       83.20      2.32 o
   3  11   7        0.47        0.96      1.22 o
   4  11   7       20.56       21.31      1.96 o
   5  11   7       24.49       23.33      1.98 o
   6  11   7       28.46       25.60      2.92 o
   7  11   7       17.21       15.00      3.17 o
  -8  12   7       43.02       44.46      6.12 o
  -7  12   7        0.04        2.35      3.72 o
  -6  12   7       90.52      105.66      4.06 o
  -5  12   7        0.02       -3.89      5.90 o
  -4  12   7       13.13       13.35      3.66 o
  -3  12   7       15.19       18.19      5.13 o
  -2  12   7       92.50       80.53      2.71 o
  -1  12   7      705.40      712.18     14.20 o
   0  12   7        0.49        0.13      1.22 o
   1  12   7       78.36       79.79      7.94 o
   2  12   7       10.49       11.04      1.67 o
   3  12   7       36.99       41.32      3.06 o
   4  12   7       33.24       29.23      2.16 o
   5  12   7        2.68        2.90      1.94 o
   6  12   7        1.43        7.21      2.79 o
   7  12   7       17.49        9.92      7.17 o
  -8  13   7        0.72        0.47      4.02 o
  -7  13   7       18.73       24.35      3.16 o
  -6  13   7       52.82       53.56      9.66 o
  -5  13   7       39.38       51.81      6.26 o
  -4  13   7      195.02      202.59      5.73 o
  -3  13   7        7.11        6.77      2.15 o
  -2  13   7       47.38       46.64      2.20 o
  -1  13   7       85.74       87.67      5.40 o
   0  13   7      140.89      147.58      7.58 o
   1  13   7      543.43      554.30      8.95 o
   2  13   7       20.06       20.72      3.47 o
   3  13   7        3.88        4.38      1.63 o
   4  13   7        7.20        5.28      2.55 o
   5  13   7      184.42      193.31      5.21 o
   6  13   7      194.01      202.39     16.36 o
  -8  14   7        0.67        3.40      2.99 o
  -7  14   7       59.03       67.00      7.49 o
  -6  14   7       45.60       54.23      4.58 o
  -5  14   7      591.20      667.86     14.92 o
  -4  14   7       86.69      108.90      4.13 o
  -3  14   7       99.58       96.78      5.17 o
  -2  14   7       26.49       31.97      4.11 o
  -1  14   7      118.75      122.70      4.05 o
   0  14   7      236.44      241.53      6.09 o
   1  14   7       29.20       32.34      4.15 o
   2  14   7        9.31       11.32      4.07 o
   3  14   7        0.00       -0.09      1.62 o
   4  14   7       31.02       31.78      3.42 o
   5  14   7       55.84       53.28      6.77 o
   6  14   7       48.24       50.62      4.79 o
  -7  15   7       35.05       30.94      9.22 o
  -6  15   7      380.23      390.49     13.92 o
  -5  15   7      137.70      142.05      5.76 o
  -4  15   7       36.54       41.15      2.62 o
  -3  15   7       44.73       42.60      4.83 o
  -2  15   7        4.80        2.69      1.94 o
  -1  15   7        9.97        8.94      1.95 o
   0  15   7       79.29       80.08      3.42 o
   1  15   7       35.58       33.61      2.05 o
   2  15   7       62.06       65.26      2.91 o
   3  15   7       33.69       30.67      2.55 o
   4  15   7      100.61      105.34     10.71 o
   5  15   7      277.14      274.83      9.16 o
   6  15   7       26.82       21.99     10.60 o
  -7  16   7       98.89       97.93      6.33 o
  -6  16   7       61.71       62.14      4.45 o
  -5  16   7        1.24       -2.06      3.35 o
  -4  16   7       72.64       81.57      8.36 o
  -3  16   7        0.17       -0.09      0.78 o
  -2  16   7       18.02       23.54      2.18 o
  -1  16   7       11.70       10.16      3.24 o
   0  16   7        0.18        1.10      1.49 o
   1  16   7       37.88       40.23      2.33 o
   2  16   7       23.93       30.31      3.92 o
   3  16   7       16.48       19.05      2.55 o
   4  16   7        2.83        0.49      3.11 o
   5  16   7       16.54       14.27      2.44 o
   6  16   7        2.73        7.92      3.90 o
  -7  17   7       30.36       35.70      7.66 o
  -6  17   7       45.24       47.13      6.94 o
  -5  17   7       22.59       21.15      3.10 o
  -4  17   7        0.17        1.08      2.37 o
  -3  17   7        2.89        4.30      1.57 o
  -2  17   7       75.72       82.83      3.51 o
  -1  17   7        0.15       -0.77      2.43 o
   0  17   7       21.69       21.35      2.38 o
   1  17   7        2.58        2.36      1.82 o
   2  17   7      138.24      133.22      3.95 o
   3  17   7       18.26       18.86      2.27 o
   4  17   7      109.66      104.21      9.47 o
   5  17   7        0.11       -2.22      2.55 o
  -6  18   7       12.02        4.62      4.09 o
  -5  18   7       57.31       58.36      4.28 o
  -4  18   7        0.50       -0.55      2.41 o
  -3  18   7       26.73       34.12      3.23 o
  -2  18   7        2.03        0.59      2.14 o
  -1  18   7       32.08       34.88      2.97 o
   0  18   7        8.25        5.67      2.16 o
   1  18   7       15.38       16.66      3.85 o
   2  18   7       33.85       39.03      2.72 o
   3  18   7        6.33        7.23      2.15 o
   4  18   7        7.92        6.40      2.13 o
   5  18   7       36.98       32.36      6.36 o
  -6  19   7        2.13       -0.19      6.09 o
  -5  19   7        0.95        0.49      2.72 o
  -4  19   7        0.00       -0.42      2.91 o
  -3  19   7        1.15        3.39      2.55 o
  -2  19   7      201.52      239.93      8.73 o
  -1  19   7        1.29        2.46      1.91 o
   0  19   7        0.86        0.92      1.62 o
   1  19   7        1.20        0.82      2.50 o
   2  19   7        0.03        1.03      1.93 o
   3  19   7        4.22        4.23      2.02 o
   4  19   7        0.01        0.25      2.20 o
   5  19   7       13.94        7.42      4.51 o
  -5  20   7       34.77       32.23      3.86 o
  -4  20   7       11.96        4.99      2.77 o
  -3  20   7        2.03       -2.66      3.56 o
  -2  20   7        2.75        1.86      3.06 o
  -1  20   7       18.34       17.51      2.32 o
   0  20   7        0.05        3.34      1.81 o
   1  20   7       20.45       20.91      4.66 o
   2  20   7       30.01       27.29      2.55 o
   3  20   7       21.26       21.54      4.34 o
   4  20   7        0.46        2.40      4.48 o
  -4  21   7        2.42        1.63      4.46 o
  -3  21   7        2.17       -0.56      3.01 o
  -2  21   7       13.11       13.84      4.21 o
  -1  21   7       20.86       21.78      2.53 o
   0  21   7       27.77       30.35      3.15 o
   1  21   7        0.01       -2.36      3.11 o
   2  21   7        4.21        0.02      3.15 o
   3  21   7        0.69       -2.61      2.61 o
  -4  22   7       28.43       24.21      5.32 o
  -3  22   7       12.56        7.16      3.11 o
  -2  22   7        0.72       -0.85      3.95 o
  -1  22   7       14.61       15.01      3.20 o
   0  22   7        0.41        3.86      1.91 o
   1  22   7        4.82        0.58      2.01 o
   2  22   7        0.35       -1.84      2.86 o
  -2  23   7       79.21       66.88      5.09 o
  -1  23   7        0.35        0.85      2.86 o
   0  23   7        0.14       -2.59      2.59 o
   1  23   7        8.52        3.08      2.01 o
  -9   0   8      104.82      118.35      8.61 o
  -8   0   8        1.14        0.98      3.73 o
  -7   0   8        2.87        2.34      2.34 o
  -6   0   8      457.52      469.55     17.54 o
  -5   0   8        9.59       10.24      1.79 o
  -4   0   8      496.97      487.66     12.71 o
  -3   0   8      269.20      259.61      7.24 o
  -2   0   8       15.85       14.26      1.16 o
  -1   0   8        0.00       -0.48      0.96 o
   0   0   8       17.17       17.63      1.29 o
   1   0   8      120.43      125.91      3.23 o
   2   0   8       16.41       17.48      1.20 o
   3   0   8      401.34      399.87      7.91 o
   4   0   8     1241.56     1280.85     25.75 o
   5   0   8        2.95        1.54      1.54 o
   6   0   8       39.95       41.67      2.44 o
   7   0   8        2.45        2.17      2.49 o
  -9   1   8        1.02        0.32      3.54 o
  -8   1   8        5.22        4.66      2.07 o
  -7   1   8      444.29      467.31     16.54 o
  -6   1   8      192.78      199.18      5.56 o
  -5   1   8        0.10       -0.61      1.09 o
  -4   1   8       12.32       11.57      1.18 o
  -3   1   8      619.01      597.61     10.35 o
  -2   1   8      235.76      235.64      4.09 o
  -1   1   8        4.37        3.35      0.61 o
   0   1   8        4.79        5.63      1.13 o
   1   1   8       48.29       49.43      1.20 o
   2   1   8        6.99        7.70      0.79 o
   3   1   8      184.83      193.85      3.36 o
   4   1   8      282.34      300.20      5.06 o
   5   1   8        0.44        2.04      1.07 o
   6   1   8        0.28        0.97      1.54 o
   7   1   8       34.12       32.61      8.54 o
   8   1   8        6.43        1.29      2.81 o
  -9   2   8       12.99       17.63      5.36 o
  -8   2   8        0.01        3.81      2.88 o
  -7   2   8        0.07       -0.49      2.67 o
  -6   2   8       54.88       56.36      2.49 o
  -5   2   8        0.14       -0.97      2.18 o
  -4   2   8        0.04       -0.48      0.93 o
  -3   2   8       12.18       10.70      1.09 o
  -2   2   8       58.13       58.72      1.65 o
  -1   2   8       79.59       81.99      1.80 o
   0   2   8       95.96       91.98      1.94 o
   1   2   8      128.77      132.70      2.27 o
   2   2   8        4.84        5.03      0.65 o
   3   2   8      150.12      151.42      2.74 o
   4   2   8      239.34      247.15      4.40 o
   5   2   8        6.50        8.78      1.87 o
   6   2   8        4.94        4.19      1.42 o
   7   2   8        9.65        7.58      1.95 o
   8   2   8        2.94       12.23      4.34 o
  -9   3   8       57.34       55.55      7.11 o
  -8   3   8        1.61        3.46      4.28 o
  -7   3   8        6.05        4.95      2.02 o
  -6   3   8       64.22       68.36      3.61 o
  -5   3   8        0.24        0.42      1.32 o
  -4   3   8       33.76       31.51      4.39 o
  -3   3   8      263.97      258.32      4.76 o
  -2   3   8        0.15        0.47      0.63 o
  -1   3   8       14.69       15.44      0.79 o
   0   3   8        8.64        7.22      0.93 o
   1   3   8      137.16      128.53      2.52 o
   2   3   8        0.06        0.79      1.73 o
   3   3   8       20.38       21.47      1.39 o
   4   3   8        0.37        1.38      1.33 o
   5   3   8       12.48       11.75      1.60 o
   6   3   8       12.23       12.14      2.19 o
   7   3   8       37.89       37.88      2.84 o
   8   3   8        2.50       -2.59      2.84 o
  -9   4   8      284.68      289.08     16.51 o
  -8   4   8       16.72       15.96      2.72 o
  -7   4   8        0.70       -0.69      2.95 o
  -6   4   8       17.93       15.93      1.96 o
  -5   4   8       99.14       90.88      2.65 o
  -4   4   8       58.08       61.90      1.95 o
  -3   4   8       75.29       76.51      2.31 o
  -2   4   8        0.43       -1.54      2.43 o
  -1   4   8       35.36       31.00      2.00 o
   0   4   8      173.66      173.28      5.31 o
   1   4   8      231.15      236.23      7.18 o
   2   4   8       14.48       16.48      1.71 o
   3   4   8       50.76       49.14      7.15 o
   4   4   8       30.04       28.58      1.52 o
   5   4   8       18.27       19.24      4.13 o
   6   4   8        0.51        1.72      1.66 o
   7   4   8        7.44        9.63      2.05 o
  -9   5   8      144.13      156.64     10.80 o
  -8   5   8        0.01        0.86      1.90 o
  -7   5   8      176.83      189.05      5.53 o
  -6   5   8        0.66        0.97      1.49 o
  -5   5   8        0.12        1.55      2.30 o
  -4   5   8        1.23        0.86      2.46 o
  -3   5   8        1.63        1.81      1.02 o
  -2   5   8       10.83        9.22      1.48 o
  -1   5   8        0.33        1.05      1.01 o
   0   5   8       10.66       10.44      0.93 o
   1   5   8      178.50      175.90      3.45 o
   2   5   8        1.19        3.30      0.96 o
   3   5   8        0.02        0.37      1.14 o
   4   5   8       18.18       19.45      3.59 o
   5   5   8       14.53       16.71      1.79 o
   6   5   8       16.78       19.03      4.56 o
   7   5   8       13.64        7.30      2.47 o
  -9   6   8        3.45        0.40      3.81 o
  -8   6   8       50.27       44.10      3.44 o
  -7   6   8        5.68       11.08      4.84 o
  -6   6   8       25.58       33.51      2.30 o
  -5   6   8       47.60       50.32      2.85 o
  -4   6   8       55.23       46.58      2.00 o
  -3   6   8      132.38      124.87      3.56 o
  -2   6   8       17.20       23.36      1.67 o
  -1   6   8       12.29       14.64      2.21 o
   0   6   8       13.86       15.39      1.18 o
   1   6   8        8.24        7.85      0.93 o
   2   6   8        8.54        9.89      1.04 o
   3   6   8       16.27       16.63      2.05 o
   4   6   8       54.46       62.77      2.08 o
   5   6   8       72.16       81.26      6.86 o
   6   6   8       23.31       29.68      2.48 o
   7   6   8       67.06       66.60     11.55 o
  -8   7   8        2.23        1.02      2.35 o
  -7   7   8       66.64       71.82      3.66 o
  -6   7   8      115.11      122.01     11.04 o
  -5   7   8       60.47       56.62      2.57 o
  -4   7   8       39.11       41.19      2.11 o
  -3   7   8        0.81        1.10      1.66 o
  -2   7   8       73.29       77.10      2.71 o
  -1   7   8       40.07       37.86      1.60 o
   0   7   8       75.03       76.49      2.21 o
   1   7   8        6.77        6.59      0.84 o
   2   7   8        4.11        4.19      0.96 o
   3   7   8       56.39       58.29      1.97 o
   4   7   8       56.30       55.84      2.35 o
   5   7   8       18.42       20.97      3.12 o
   6   7   8       11.63        7.88      1.81 o
   7   7   8        3.40       -0.58      2.24 o
  -8   8   8       30.55       28.26      3.51 o
  -7   8   8      473.03      501.23     11.75 o
  -6   8   8       17.62       21.19      2.02 o
  -5   8   8        6.89        7.18      1.60 o
  -4   8   8       99.89       96.46      3.17 o
  -3   8   8       34.57       31.48      2.01 o
  -2   8   8        9.27        8.00      2.11 o
  -1   8   8        3.03        4.42      1.07 o
   0   8   8        1.16        1.45      0.81 o
   1   8   8       92.59       91.10      2.15 o
   2   8   8       17.10       17.28      1.25 o
   3   8   8       38.28       37.07      2.27 o
   4   8   8        1.31        1.23      1.49 o
   5   8   8        1.44        0.25      1.71 o
   6   8   8        1.73        2.85      2.57 o
   7   8   8       19.61       17.21      4.18 o
  -8   9   8       24.59       25.63      3.80 o
  -7   9   8       49.33       54.16      3.18 o
  -6   9   8       30.52       36.43      8.11 o
  -5   9   8       95.20       89.45      3.21 o
  -4   9   8       90.89       89.38      6.71 o
  -3   9   8       12.54       10.63      2.43 o
  -2   9   8       48.89       45.21      2.21 o
  -1   9   8       24.31       19.83      1.68 o
   0   9   8       21.18       22.08      3.68 o
   1   9   8       33.83       34.07      2.43 o
   2   9   8       14.24       15.70      1.43 o
   3   9   8      120.01      125.44      3.50 o
   4   9   8        4.58        5.71      2.12 o
   5   9   8       22.48       25.38      4.67 o
   6   9   8        7.39        8.98      2.28 o
   7   9   8       19.73       16.98      3.27 o
  -8  10   8        7.12        5.85      3.87 o
  -7  10   8      345.24      347.50     13.25 o
  -6  10   8        0.51        0.40      2.46 o
  -5  10   8        0.10       -0.99      1.61 o
  -4  10   8        0.86        0.98      1.29 o
  -3  10   8       40.47       34.50      5.82 o
  -2  10   8       68.52       65.58      2.62 o
  -1  10   8       22.49       22.12      2.75 o
   0  10   8        0.03       -0.46      0.99 o
   1  10   8       57.63       56.57      1.96 o
   2  10   8       22.74       24.25      2.39 o
   3  10   8       13.90       18.60      2.90 o
   4  10   8        0.42        0.78      2.14 o
   5  10   8        4.62        8.12      2.59 o
   6  10   8       10.19        8.90      2.74 o
   7  10   8        0.99        3.40      3.65 o
  -8  11   8        5.90        8.42      4.24 o
  -7  11   8       10.15        2.85      3.14 o
  -6  11   8       16.79       22.00      5.44 o
  -5  11   8       91.04       96.58      3.75 o
  -4  11   8       12.34       14.14      2.28 o
  -3  11   8       37.13       35.75      2.19 o
  -2  11   8       18.08       18.55      4.91 o
  -1  11   8      344.34      345.12      7.84 o
   0  11   8      581.34      590.69     10.51 o
   1  11   8      112.70      114.67      2.85 o
   2  11   8      134.92      133.76      3.56 o
   3  11   8        8.69        7.77      3.43 o
   4  11   8        0.99        1.13      2.03 o
   5  11   8       18.58       20.67      2.85 o
   6  11   8        4.80        3.79      2.80 o
  -8  12   8       82.50       70.52      8.46 o
  -7  12   8       15.86       24.04      8.27 o
  -6  12   8       23.77       20.05      2.31 o
  -5  12   8        0.21        1.49      1.59 o
  -4  12   8        1.49        3.35      1.86 o
  -3  12   8        0.01        0.10      1.75 o
  -2  12   8      235.38      234.76      6.12 o
  -1  12   8       63.97       60.26      2.97 o
   0  12   8        2.31        3.01      2.66 o
   1  12   8      307.41      317.53      6.24 o
   2  12   8      268.36      285.76      6.21 o
   3  12   8        1.13        0.49      2.04 o
   4  12   8        6.78        4.77      2.17 o
   5  12   8        5.29        3.22      2.70 o
   6  12   8       43.92       34.53      5.58 o
  -7  13   8        3.91        2.77      4.40 o
  -6  13   8       38.10       33.38      6.20 o
  -5  13   8        0.41        0.25      2.04 o
  -4  13   8       73.67       79.95     13.48 o
  -3  13   8        0.06        1.99      2.17 o
  -2  13   8       20.06       23.39      4.05 o
  -1  13   8      195.58      195.15      6.12 o
   0  13   8       32.17       29.72      1.80 o
   1  13   8        4.01        2.71      1.46 o
   2  13   8       13.83       12.36      2.86 o
   3  13   8        3.25        2.12      1.70 o
   4  13   8        3.59        6.81      3.00 o
   5  13   8        0.15        2.10      2.45 o
   6  13   8       58.37       50.07      6.11 o
  -7  14   8       20.46       22.90      4.63 o
  -6  14   8        2.93        0.40      4.60 o
  -5  14   8       19.27       20.71      4.12 o
  -4  14   8        1.00        2.88      2.90 o
  -3  14   8       67.40       75.01      3.33 o
  -2  14   8       20.07       20.08      2.19 o
  -1  14   8        5.07        4.54      1.50 o
   0  14   8        0.46        0.77      1.77 o
   1  14   8      119.62      130.69      4.07 o
   2  14   8       43.92       51.33      2.66 o
   3  14   8        2.92        6.51      2.73 o
   4  14   8        0.93        2.72      2.36 o
   5  14   8        4.00        3.39      2.88 o
  -7  15   8       11.93       21.28      6.39 o
  -6  15   8       32.13       29.68      4.03 o
  -5  15   8      204.51      203.52     11.30 o
  -4  15   8       10.61        9.25      2.09 o
  -3  15   8       38.30       37.52      2.50 o
  -2  15   8        5.28        5.16      1.84 o
  -1  15   8       17.55       19.74      3.96 o
   0  15   8       66.90       73.78      3.34 o
   1  15   8        9.60       10.28      1.66 o
   2  15   8       24.76       24.18      2.12 o
   3  15   8       11.12       13.30      2.24 o
   4  15   8       32.20       30.06      4.36 o
   5  15   8        8.38        2.59      2.62 o
  -6  16   8        0.46       -3.81      3.81 o
  -5  16   8       51.78       52.40      5.38 o
  -4  16   8        0.20        1.88      2.55 o
  -3  16   8        3.73        6.31      2.01 o
  -2  16   8       12.54       12.47      2.78 o
  -1  16   8       74.57       77.27      4.39 o
   0  16   8        0.11        0.95      2.08 o
   1  16   8        6.03        6.84      2.08 o
   2  16   8       63.94       67.24      3.32 o
   3  16   8       22.12       22.71      2.59 o
   4  16   8        0.29        5.41      3.09 o
   5  16   8        8.72       11.07      3.77 o
  -6  17   8       45.83       39.49      4.15 o
  -5  17   8       53.34       50.44      5.03 o
  -4  17   8        2.16        2.00      4.49 o
  -3  17   8        1.17        0.14      1.92 o
  -2  17   8       24.02       23.59      2.24 o
  -1  17   8       78.24       83.67      3.79 o
   0  17   8        8.86        9.11      5.00 o
   1  17   8        1.83        1.31      1.72 o
   2  17   8       32.13       32.22      3.61 o
   3  17   8        0.01       -0.61      3.60 o
   4  17   8        1.16        0.37      2.51 o
  -6  18   8        0.01        1.94      4.36 o
  -5  18   8        9.75        7.03      4.14 o
  -4  18   8        0.98        5.83      6.01 o
  -3  18   8       37.72       35.78      4.10 o
  -2  18   8        3.84        3.40      2.94 o
  -1  18   8       38.31       45.94      3.10 o
   0  18   8        2.03        4.93      2.23 o
   1  18   8       20.73       26.16      2.45 o
   2  18   8       42.13       45.25      5.22 o
   3  18   8        7.90        7.03      2.80 o
   4  18   8        0.01       -1.37      3.95 o
  -5  19   8        3.99       -0.81      5.82 o
  -4  19   8      119.01      110.93      7.98 o
  -3  19   8        0.33        0.30      2.68 o
  -2  19   8      103.05      106.80     17.90 o
  -1  19   8        1.01        1.30      3.04 o
   0  19   8       57.41       55.99      7.26 o
   1  19   8        0.13        3.30      2.12 o
   2  19   8       61.61       64.39      3.49 o
   3  19   8        0.07       -3.60      3.60 o
  -4  20   8        4.92        2.65      3.04 o
  -3  20   8        4.46        6.10      3.50 o
  -2  20   8       16.65       15.75      3.15 o
  -1  20   8        1.56        0.70      3.83 o
   0  20   8        2.05        1.74      2.32 o
   1  20   8        7.92        7.44      2.78 o
   2  20   8        0.33       -0.92      2.03 o
   3  20   8        0.20       -0.73      6.07 o
  -3  21   8       38.51       35.40      4.68 o
  -2  21   8       14.46       12.74      3.26 o
  -1  21   8       21.55       16.82      2.79 o
   0  21   8       28.81       23.35      2.77 o
   1  21   8        6.89        5.99      2.10 o
   2  21   8       48.81       31.37      7.05 o
  -2  22   8        3.23        2.83      5.80 o
  -1  22   8       10.39        3.88      5.89 o
   0  22   8        3.06       -3.65      3.65 o
   1  22   8       11.68        1.87      3.88 o
  -8   1   9        8.84        9.79      3.22 o
  -7   1   9       77.48       90.26      8.93 o
  -6   1   9       18.11       17.01      2.04 o
  -5   1   9        0.64        3.21      1.47 o
  -4   1   9       26.51       26.15      1.58 o
  -3   1   9        0.02        1.59      1.06 o
  -2   1   9      208.20      207.45      4.12 o
  -1   1   9        0.38        0.83      0.73 o
   0   1   9        1.21        1.61      1.17 o
   1   1   9        7.68        7.36      0.78 o
   2   1   9       23.99       23.36      1.33 o
   3   1   9       54.45       54.90      2.28 o
   4   1   9        0.77        0.53      1.70 o
   5   1   9        0.04        0.37      1.27 o
   6   1   9        1.43        1.97      4.28 o
   7   1   9        0.01       -2.90      2.90 o
  -8   2   9        4.08        4.77      3.50 o
  -7   2   9        2.43        3.09      1.96 o
  -6   2   9       21.93       27.26      3.46 o
  -5   2   9      148.91      157.91      4.50 o
  -4   2   9      143.45      142.64      8.90 o
  -3   2   9      621.93      588.07     10.79 o
  -2   2   9      812.03      796.84     12.55 o
  -1   2   9       20.15       19.01      1.04 o
   0   2   9      181.48      175.64      4.39 o
   1   2   9        1.47        0.82      0.99 o
   2   2   9        0.15        1.45      1.22 o
   3   2   9       60.94       61.84      2.03 o
   4   2   9      228.20      238.72     16.66 o
   5   2   9       49.39       44.19      4.45 o
   6   2   9        7.36        3.52      2.78 o
   7   2   9        6.73        8.08      5.88 o
  -8   3   9        6.59        7.61      3.48 o
  -7   3   9        0.72        0.23      1.98 o
  -6   3   9        0.69       -1.23      1.56 o
  -5   3   9       99.17      104.51      9.91 o
  -4   3   9       49.67       45.19      2.03 o
  -3   3   9      127.90      120.62      3.36 o
  -2   3   9        9.45       10.77      1.83 o
  -1   3   9        1.03        2.50      1.15 o
   0   3   9      105.50       98.85      4.50 o
   1   3   9       14.99       19.69      1.73 o
   2   3   9        1.51        2.21      2.35 o
   3   3   9       88.22       97.56      3.04 o
   4   3   9       17.03       14.90      2.09 o
   5   3   9        3.53        4.29      1.49 o
   6   3   9        3.75        6.26      1.97 o
   7   3   9        0.04       -0.04      2.65 o
  -8   4   9        4.68        0.46      9.85 o
  -7   4   9       14.15       23.08      3.34 o
  -6   4   9       10.44        9.27      2.38 o
  -5   4   9        0.84        4.29      1.32 o
  -4   4   9        3.37        3.63      1.10 o
  -3   4   9      167.61      161.35      4.22 o
  -2   4   9       54.99       55.78      4.96 o
  -1   4   9       38.52       37.04      1.98 o
   0   4   9       20.84       20.39      1.24 o
   1   4   9      394.91      396.53      6.62 o
   2   4   9        0.46        1.15      2.75 o
   3   4   9       37.82       41.28      1.86 o
   4   4   9        1.00        2.09      1.50 o
   5   4   9        0.02       -1.79      1.95 o
   6   4   9        0.30        2.00      2.03 o
   7   4   9        1.26        2.68      2.91 o
  -8   5   9        6.55       10.36      7.02 o
  -7   5   9        2.96       -0.11      3.31 o
  -6   5   9       11.75       13.67      2.48 o
  -5   5   9        0.73       -1.72      2.27 o
  -4   5   9       71.42       72.37      3.51 o
  -3   5   9      119.37      117.96      7.84 o
  -2   5   9      133.54      140.85      4.07 o
  -1   5   9       32.04       32.52      2.77 o
   0   5   9        5.17        6.58      1.26 o
   1   5   9        1.15        0.23      0.71 o
   2   5   9        5.54        4.84      1.11 o
   3   5   9        3.62        4.07      2.95 o
   4   5   9        2.14        0.16      2.62 o
   5   5   9       35.05       31.87      3.18 o
   6   5   9        0.35        0.60      1.82 o
   7   5   9        1.35       -3.21      7.86 o
  -8   6   9        9.53        7.74      3.71 o
  -7   6   9        6.87        8.71      3.90 o
  -6   6   9        5.68        6.62      5.10 o
  -5   6   9       66.38       72.69      6.82 o
  -4   6   9       14.34       14.74      2.21 o
  -3   6   9       19.46       18.06      1.61 o
  -2   6   9       24.15       23.81      1.93 o
  -1   6   9        0.91       -0.64      1.42 o
   0   6   9        0.12        0.48      1.00 o
   1   6   9      124.62      126.16      2.91 o
   2   6   9        0.21        0.46      1.11 o
   3   6   9        0.04       -1.09      1.09 o
   4   6   9       82.12       85.94      7.47 o
   5   6   9        1.58        5.51      3.23 o
   6   6   9       10.77       10.68      3.03 o
  -8   7   9        7.61        4.77      3.03 o
  -7   7   9      156.99      174.40     18.65 o
  -6   7   9        9.60       13.69      2.71 o
  -5   7   9       42.83       46.58      8.12 o
  -4   7   9        0.63        0.59      1.26 o
  -3   7   9       96.99       85.44      3.26 o
  -2   7   9        7.06        5.81      2.18 o
  -1   7   9       29.52       26.92      1.44 o
   0   7   9       74.14       81.44      2.49 o
   1   7   9       15.01       16.37      1.25 o
   2   7   9        3.76        2.51      3.31 o
   3   7   9        6.87        7.35      1.28 o
   4   7   9       13.85       14.09      2.28 o
   5   7   9       14.77       14.39      2.95 o
   6   7   9       17.05       15.14      2.89 o
  -8   8   9        5.51        7.28      5.43 o
  -7   8   9       50.38       52.77      6.48 o
  -6   8   9        2.16        3.28      3.95 o
  -5   8   9       59.56       62.24      3.44 o
  -4   8   9        2.46        3.71      1.45 o
  -3   8   9       25.45       21.82      1.79 o
  -2   8   9       30.66       39.28      3.06 o
  -1   8   9       10.24       10.81      1.39 o
   0   8   9       40.92       42.32      2.19 o
   1   8   9       12.98       13.21      1.46 o
   2   8   9       19.04       20.70      5.95 o
   3   8   9       54.38       59.71      3.08 o
   4   8   9        2.98        1.56      2.33 o
   5   8   9        4.69        3.69      2.42 o
   6   8   9       13.45        7.56      2.84 o
  -7   9   9      323.24      343.25     12.92 o
  -6   9   9       42.73       39.77      6.36 o
  -5   9   9       48.86       49.26      3.63 o
  -4   9   9        2.86        3.54      1.66 o
  -3   9   9       37.23       38.57      5.71 o
  -2   9   9      204.02      192.57      5.17 o
  -1   9   9      291.66      278.86      7.51 o
   0   9   9        5.72        6.73      3.04 o
   1   9   9        8.36        8.37      2.26 o
   2   9   9       27.64       22.34      1.73 o
   3   9   9       81.21       88.35      7.11 o
   4   9   9       56.88       58.33      5.55 o
   5   9   9        3.96        4.15      3.35 o
   6   9   9        3.56        2.54      2.90 o
  -7  10   9       17.06       19.01      5.64 o
  -6  10   9        5.14        4.54      1.91 o
  -5  10   9       69.01       84.42      7.28 o
  -4  10   9        2.09        5.27      2.19 o
  -3  10   9       22.51       23.69      2.04 o
  -2  10   9       31.74       34.24      3.77 o
  -1  10   9       30.17       31.30      4.57 o
   0  10   9      153.01      152.92      4.77 o
   1  10   9       29.68       32.83      2.17 o
   2  10   9       10.56       12.21      2.85 o
   3  10   9        4.07        4.14      3.35 o
   4  10   9        0.27       -0.80      1.73 o
   5  10   9        3.63        6.11      2.43 o
   6  10   9       15.65       19.72      5.11 o
  -7  11   9        0.63       -0.13      2.79 o
  -6  11   9       28.81       35.70      4.70 o
  -5  11   9       67.01       74.79      3.67 o
  -4  11   9       33.83       34.35      3.65 o
  -3  11   9        1.38        1.22      1.82 o
  -2  11   9       21.23       19.98      3.61 o
  -1  11   9       91.70       89.66      3.15 o
   0  11   9      279.60      292.96     10.79 o
   1  11   9       31.38       36.81      2.36 o
   2  11   9       60.28       57.81      3.09 o
   3  11   9       28.61       26.86      2.34 o
   4  11   9        1.52       -0.60      2.50 o
   5  11   9        7.41        9.79      2.71 o
   6  11   9        0.01        1.05      3.31 o
  -7  12   9       19.16       22.08      4.01 o
  -6  12   9       15.69       15.25      2.45 o
  -5  12   9        3.80        4.12      1.85 o
  -4  12   9        5.46        7.16      2.07 o
  -3  12   9       65.56       69.48      3.80 o
  -2  12   9       14.18       12.66      1.91 o
  -1  12   9      151.84      143.75      3.88 o
   0  12   9       79.29       75.00      2.75 o
   1  12   9       17.51       26.43      2.49 o
   2  12   9       74.46       72.27      3.41 o
   3  12   9       43.56       39.44      5.87 o
   4  12   9        0.36        3.72      2.41 o
   5  12   9       20.41       12.22      2.74 o
  -7  13   9       16.48       15.50      5.59 o
  -6  13   9       51.78       55.56      8.62 o
  -5  13   9       15.34       14.22      2.58 o
  -4  13   9       61.14       56.81      3.33 o
  -3  13   9        9.38       12.06      3.69 o
  -2  13   9        0.19       -1.36      1.61 o
  -1  13   9        5.51        6.11      1.59 o
   0  13   9       92.38       92.88      3.06 o
   1  13   9        0.23        2.50      2.02 o
   2  13   9      217.12      234.94      6.72 o
   3  13   9        2.27        1.52      2.31 o
   4  13   9       10.13        8.67      2.63 o
   5  13   9        1.52       10.65      5.17 o
  -6  14   9       15.33       13.34      4.85 o
  -5  14   9      340.66      333.12     10.38 o
  -4  14   9      404.96      439.23     12.01 o
  -3  14   9       97.30      106.21     10.11 o
  -2  14   9      110.28      104.07      4.20 o
  -1  14   9       15.48       16.78      1.74 o
   0  14   9       30.60       36.15      4.52 o
   1  14   9      211.58      216.13      5.68 o
   2  14   9       25.22       25.96      4.20 o
   3  14   9        0.08        2.78      2.28 o
   4  14   9        3.01        3.91      2.43 o
   5  14   9        4.81        0.57      3.57 o
  -6  15   9        6.21        4.20      4.38 o
  -5  15   9       20.33       18.55      3.16 o
  -4  15   9       25.99       25.78      2.63 o
  -3  15   9       14.66       17.11      3.17 o
  -2  15   9        0.93        2.05      2.66 o
  -1  15   9        0.65        0.20      2.34 o
   0  15   9       20.19       21.51      3.45 o
   1  15   9        2.89        5.01      2.96 o
   2  15   9       33.32       33.99      2.89 o
   3  15   9       14.29       10.57      2.68 o
   4  15   9       11.46        7.95      4.06 o
  -6  16   9        0.97       -2.59      4.60 o
  -5  16   9      194.36      207.88     34.73 o
  -4  16   9       42.50       39.52      3.05 o
  -3  16   9       48.31       40.42      3.23 o
  -2  16   9       11.90       11.84      6.70 o
  -1  16   9        8.57       10.91      2.16 o
   0  16   9        2.22       -0.55      1.97 o
   1  16   9        0.30        0.95      3.71 o
   2  16   9        2.43        0.67      6.05 o
   3  16   9       68.63       67.03      4.10 o
   4  16   9        1.21       -0.89      3.72 o
  -5  17   9        0.09        0.81      5.58 o
  -4  17   9       49.08       40.47      4.11 o
  -3  17   9        6.51        4.47      2.18 o
  -2  17   9        0.16        2.09      2.09 o
  -1  17   9        0.02        0.88      2.39 o
   0  17   9        2.04       -1.78      2.29 o
   1  17   9        2.38        0.29      1.85 o
   2  17   9        0.00       -0.31      3.60 o
   3  17   9        2.10        3.46      4.05 o
  -4  18   9        8.37        2.00      5.63 o
  -3  18   9        0.45        2.45      3.18 o
  -2  18   9        6.82        7.86      2.45 o
  -1  18   9       82.96       89.75      4.60 o
   0  18   9        1.57        4.29      2.00 o
   1  18   9        7.27        8.33      2.80 o
   2  18   9       10.08        7.20      3.51 o
  -4  19   9        9.09       10.36      4.86 o
  -3  19   9        0.19       -0.41      4.08 o
  -2  19   9        8.27        8.36      2.28 o
  -1  19   9       56.46       46.37      6.61 o
   0  19   9        7.93        6.61      3.10 o
   1  19   9        3.09       -2.16      2.24 o
  -3  20   9        3.33        7.37      6.49 o
  -2  20   9        0.00        4.62      4.29 o
  -1  20   9       41.53       38.25      3.47 o
   0  20   9       21.59       13.48      2.75 o
  -8   0  10       39.51       32.90      4.64 o
  -7   0  10        0.29        0.48      3.69 o
  -6   0  10      278.31      260.76     11.33 o
  -5   0  10       21.31       25.35      2.63 o
  -4   0  10        5.02        2.34      2.00 o
  -3   0  10       28.92       36.72      2.40 o
  -2   0  10      762.43      798.17     20.33 o
  -1   0  10      137.08      133.07      4.57 o
   0   0  10        3.58        3.88      1.95 o
   1   0  10        8.31        9.85      2.37 o
   2   0  10      105.20      123.29      5.00 o
   3   0  10        3.35        0.73      2.43 o
   4   0  10        0.11       -2.92      3.23 o
   5   0  10       23.87       16.88      4.07 o
   6   0  10        2.18        5.98      5.89 o
  -8   1  10       14.70       16.18      3.55 o
  -7   1  10        1.01        2.68      2.03 o
  -6   1  10      144.90      160.32      4.86 o
  -5   1  10      278.44      293.83      6.54 o
  -4   1  10        0.92        0.93      1.15 o
  -3   1  10      149.23      150.21      3.97 o
  -2   1  10       56.61       57.37      4.75 o
  -1   1  10       80.29       82.00      2.93 o
   0   1  10        4.88        7.38      1.17 o
   1   1  10        7.53       10.02      1.17 o
   2   1  10        1.41        3.78      1.73 o
   3   1  10        0.12        0.53      1.56 o
   4   1  10      271.92      290.26      6.89 o
   5   1  10      373.33      393.29     10.34 o
   6   1  10        0.73        0.13      8.33 o
  -8   2  10       13.94       13.59      3.71 o
  -7   2  10        0.16        4.00      2.17 o
  -6   2  10       59.88       70.17      3.31 o
  -5   2  10       15.86       20.52      3.31 o
  -4   2  10        0.95        1.55      1.09 o
  -3   2  10       26.00       26.30      2.68 o
  -2   2  10      105.59      105.90      3.66 o
  -1   2  10        6.69        7.51      2.25 o
   0   2  10       12.80       13.90      1.38 o
   1   2  10       32.40       30.32      2.77 o
   2   2  10       40.65       41.42      1.77 o
   3   2  10        4.32        4.66      1.67 o
   4   2  10        1.37       -1.76      1.76 o
   5   2  10        0.54        1.07      4.45 o
   6   2  10        0.04       -2.96      2.96 o
  -8   3  10       46.66       43.08      5.55 o
  -7   3  10        1.75       -0.79      2.20 o
  -6   3  10        5.07        6.53      2.62 o
  -5   3  10       38.83       40.13      3.14 o
  -4   3  10       22.16       22.75      1.82 o
  -3   3  10        9.10        9.76      3.20 o
  -2   3  10      138.11      136.92      4.11 o
  -1   3  10       17.16       16.80      1.64 o
   0   3  10        0.33       -0.30      1.16 o
   1   3  10       40.77       39.69      2.98 o
   2   3  10       22.31       22.00      1.60 o
   3   3  10        3.51        3.18      1.39 o
   4   3  10       13.95        8.97      1.86 o
   5   3  10       11.55        6.21      4.13 o
   6   3  10        9.41        9.87      4.04 o
  -8   4  10      314.12      289.08     18.96 o
  -7   4  10        2.13        4.28      3.30 o
  -6   4  10       95.86      102.13      4.95 o
  -5   4  10       19.03       21.48      3.00 o
  -4   4  10       17.91       13.43      2.27 o
  -3   4  10       33.41       35.97      2.28 o
  -2   4  10        0.05       -0.19      1.16 o
  -1   4  10       10.03        9.55      1.62 o
   0   4  10       14.57       16.92      4.34 o
   1   4  10       35.52       37.57      1.67 o
   2   4  10      169.83      171.92      4.74 o
   3   4  10        2.01        0.12      1.45 o
   4   4  10       14.06       10.34      1.62 o
   5   4  10        0.44        3.23      1.62 o
   6   4  10        0.69       -1.77      6.13 o
  -7   5  10        0.61       -3.18      5.69 o
  -6   5  10       72.86       78.28      9.09 o
  -5   5  10       27.52       32.67      3.77 o
  -4   5  10        0.16        1.43      1.79 o
  -3   5  10        0.01       -1.02      1.85 o
  -2   5  10       64.03       58.69      5.15 o
  -1   5  10        1.92        0.84      1.21 o
   0   5  10       22.78       21.82      3.33 o
   1   5  10       20.39       20.48      3.56 o
   2   5  10        0.42        1.96      1.22 o
   3   5  10        7.45        6.39      1.36 o
   4   5  10        4.91        6.69      6.74 o
   5   5  10       27.77       26.03      2.97 o
   6   5  10        0.20       -5.28      5.28 o
  -7   6  10        4.86        7.81      5.67 o
  -6   6  10       27.79       30.59      3.07 o
  -5   6  10       61.19       81.46      4.30 o
  -4   6  10        3.17        6.07      2.17 o
  -3   6  10       89.95       92.72      3.30 o
  -2   6  10       30.82       30.09      2.50 o
  -1   6  10       47.33       50.33      2.28 o
   0   6  10        0.05        0.06      1.13 o
   1   6  10       39.80       42.63      2.26 o
   2   6  10       21.03       20.72      1.98 o
   3   6  10        7.45        7.68      2.76 o
   4   6  10        3.76       -1.86      3.71 o
   5   6  10       22.16       16.45      2.43 o
   6   6  10       19.51        9.62      3.18 o
  -7   7  10       53.45       60.08      6.96 o
  -6   7  10        0.00       -2.10      2.24 o
  -5   7  10        5.21        4.48      3.00 o
  -4   7  10       74.90       76.46      5.03 o
  -3   7  10       28.13       27.63      2.70 o
  -2   7  10        4.28        4.97      4.81 o
  -1   7  10        0.47        1.98      1.73 o
   0   7  10        0.94        1.08      1.51 o
   1   7  10        5.26        2.52      3.56 o
   2   7  10       15.33       18.50      2.46 o
   3   7  10        1.56        0.91      2.06 o
   4   7  10        0.03       -0.28      2.29 o
   5   7  10        0.03       -0.27      2.22 o
  -7   8  10       32.54       32.96      5.30 o
  -6   8  10      278.05      295.31     23.42 o
  -5   8  10       63.96       68.89      3.88 o
  -4   8  10       54.57       53.08      7.13 o
  -3   8  10        2.22        1.04      2.37 o
  -2   8  10       26.72       23.84      2.30 o
  -1   8  10        3.29        6.87      1.83 o
   0   8  10        1.98        0.37      0.74 o
   1   8  10        0.29        0.19      0.73 o
   2   8  10       21.88       24.84      2.45 o
   3   8  10        0.24       -0.21      2.00 o
   4   8  10       54.12       55.69      5.93 o
   5   8  10       11.48        7.33      2.40 o
  -7   9  10        0.61        0.09      3.59 o
  -6   9  10      185.82      203.35     16.81 o
  -5   9  10        2.28       -1.10      3.48 o
  -4   9  10        8.62        9.16      2.61 o
  -3   9  10       61.07       59.26      3.62 o
  -2   9  10       27.99       32.20      2.57 o
  -1   9  10       29.37       30.60      2.33 o
   0   9  10       32.94       36.18      2.46 o
   1   9  10        4.26        6.92      1.69 o
   2   9  10        0.08       -0.21      1.94 o
   3   9  10        0.00        0.97      2.90 o
   4   9  10        1.96        3.39      2.66 o
   5   9  10        1.72        1.83      6.80 o
  -6  10  10      122.69      124.83      6.39 o
  -5  10  10        5.51       10.16      2.86 o
  -4  10  10        0.46       -4.94      5.42 o
  -3  10  10       34.15       30.07      2.86 o
  -2  10  10        1.08        0.37      1.76 o
  -1  10  10        4.75        4.31      1.77 o
   0  10  10       24.90       21.60      1.99 o
   1  10  10       72.56       67.98      2.89 o
   2  10  10        0.91        2.36      2.02 o
   3  10  10        3.29        5.24      2.40 o
   4  10  10       17.91       17.92      5.50 o
   5  10  10        0.02       -3.40      4.61 o
  -6  11  10       55.50       65.26      7.84 o
  -5  11  10        0.07       -2.75      2.75 o
  -4  11  10       27.01       27.86      3.05 o
  -3  11  10        0.88       -1.06      3.01 o
  -2  11  10       29.77       29.91      2.61 o
  -1  11  10       19.64       16.15      2.56 o
   0  11  10       65.61       62.84      3.08 o
   1  11  10       77.35       87.99      3.80 o
   2  11  10      217.30      224.95     27.43 o
   3  11  10      130.52      127.55      5.65 o
   4  11  10        5.78        4.68      3.16 o
  -6  12  10        2.32       -1.46      3.88 o
  -5  12  10        3.29        4.36      4.33 o
  -4  12  10       20.28       24.39      3.94 o
  -3  12  10        0.03       -0.70      2.31 o
  -2  12  10        0.66       -1.64      2.04 o
  -1  12  10       34.06       34.74      2.79 o
   0  12  10      272.90      272.77     12.57 o
   1  12  10      126.32      136.46      4.78 o
   2  12  10        6.65        5.87      2.17 o
   3  12  10        0.91       -0.89      2.46 o
   4  12  10        7.32        2.34      3.63 o
  -5  13  10       62.97       65.20      7.43 o
  -4  13  10        6.80        8.36      2.68 o
  -3  13  10       36.87       41.47      5.62 o
  -2  13  10       10.67       10.88      2.40 o
  -1  13  10      108.11      105.91     11.03 o
   0  13  10        2.43        3.67      3.27 o
   1  13  10        0.20       -2.27      2.55 o
   2  13  10      104.43      119.84      5.05 o
   3  13  10       47.74       47.08      5.07 o
   4  13  10        0.15        0.98      5.12 o
  -5  14  10       15.91       13.88      3.43 o
  -4  14  10       11.13       15.65      5.49 o
  -3  14  10        7.20        6.75      2.97 o
  -2  14  10        0.00        3.99      2.04 o
  -1  14  10        1.96        1.08      1.81 o
   0  14  10       19.58       20.56      2.74 o
   1  14  10        0.49        3.66      3.09 o
   2  14  10       35.24       35.23      4.88 o
   3  14  10       10.30        9.07      3.95 o
  -4  15  10      113.95      135.93     17.47 o
  -3  15  10        2.91        3.70      3.84 o
  -2  15  10       41.73       42.57      4.53 o
  -1  15  10        0.01        4.04      2.54 o
   0  15  10        0.35        5.42      5.04 o
   1  15  10        8.86       13.96      3.09 o
   2  15  10        0.00       -4.64      7.50 o
   3  15  10        6.35        6.94      5.73 o
  -4  16  10       13.55        2.74      4.04 o
  -3  16  10       13.62       18.11      4.04 o
  -2  16  10        0.51        0.70      5.46 o
  -1  16  10        0.16       -0.63      3.00 o
   0  16  10      105.54      114.42      6.29 o
   1  16  10       16.49       10.34      2.77 o
   2  16  10        0.81       -3.82      3.82 o
  -3  17  10        0.38       -3.85      3.85 o
  -2  17  10        5.11        5.62      3.31 o
  -1  17  10       11.36       15.12      3.07 o
   0  17  10        0.69       -2.72      2.72 o
   1  17  10        4.18        5.42      3.81 o
  -1  18  10       55.82       47.78      4.65 o
  -7   1  11       15.80       13.93      5.81 o
  -6   1  11        7.78        7.64      1.74 o
  -5   1  11       35.15       38.96      2.69 o
  -4   1  11       30.28       30.32      2.16 o
  -3   1  11       61.27       56.99      6.77 o
  -2   1  11      115.41      120.63      6.10 o
  -1   1  11      239.79      241.46     13.43 o
   0   1  11        8.76        6.31      1.68 o
   1   1  11       22.42       26.40      2.31 o
   2   1  11       14.57       12.05      2.03 o
   3   1  11        0.13       -2.45      2.63 o
   4   1  11       28.40       26.18      3.63 o
   5   1  11       32.90       17.55      3.20 o
  -7   2  11       17.20       18.32      3.77 o
  -6   2  11       19.59       16.53      2.15 o
  -5   2  11        0.87       -2.84      3.60 o
  -4   2  11       68.44       74.62      3.47 o
  -3   2  11       21.43       21.02      2.12 o
  -2   2  11       62.08       58.01      2.73 o
  -1   2  11       21.71       18.96      1.97 o
   0   2  11        3.35        1.36      2.47 o
   1   2  11       68.57       69.99      3.45 o
   2   2  11        0.30       -0.62      1.69 o
   3   2  11        2.49        2.28      1.97 o
   4   2  11       16.45       15.66      2.50 o
   5   2  11       29.91       17.88      3.12 o
  -7   3  11        1.74        1.54      4.62 o
  -6   3  11       11.69       11.50      2.30 o
  -5   3  11        1.03        1.23      2.10 o
  -4   3  11        0.07        1.69      1.86 o
  -3   3  11        0.02       -1.40      1.60 o
  -2   3  11      339.64      346.92     16.04 o
  -1   3  11      122.23      123.20      7.84 o
   0   3  11        0.08        1.94      1.20 o
   1   3  11        2.78        3.68      1.74 o
   2   3  11        9.27       10.62      1.92 o
   3   3  11        6.01        8.76      2.20 o
   4   3  11        8.41        9.10      2.63 o
   5   3  11       59.53       28.81      7.23 o
  -7   4  11        5.29        4.62      3.25 o
  -6   4  11        0.40       -0.40      3.40 o
  -5   4  11        2.12        2.01      1.87 o
  -4   4  11        9.30       13.76      4.04 o
  -3   4  11       49.83       53.96      3.75 o
  -2   4  11        0.00        2.36      1.83 o
  -1   4  11       47.10       47.60      2.29 o
   0   4  11        0.61       -1.30      1.30 o
   1   4  11       44.01       43.49      3.09 o
   2   4  11       56.16       59.82      3.84 o
   3   4  11        6.01        0.71      2.25 o
   4   4  11       11.79       10.42      3.78 o
   5   4  11        0.00       -6.56      6.56 o
  -7   5  11        0.10       -1.05      4.68 o
  -6   5  11        1.26        1.83      3.41 o
  -5   5  11        0.47       -2.51      2.52 o
  -4   5  11       21.74       21.98      2.66 o
  -3   5  11        9.12        9.47      2.30 o
  -2   5  11       23.47       20.88      6.69 o
  -1   5  11       11.60        9.45      1.72 o
   0   5  11       23.60       25.30      2.47 o
   1   5  11        9.85       15.03      3.70 o
   2   5  11      111.81      109.14      6.52 o
   3   5  11        0.00       -0.25      2.67 o
   4   5  11        9.05        5.89      3.53 o
  -6   6  11        8.69        9.92      4.81 o
  -5   6  11       24.19       26.20      5.81 o
  -4   6  11       44.32       47.83      3.85 o
  -3   6  11       23.65       27.58      3.76 o
  -2   6  11       57.92       56.21      3.46 o
  -1   6  11        5.38        3.97      2.82 o
   0   6  11       11.40        9.60      1.90 o
   1   6  11        3.52        5.85      2.10 o
   2   6  11       34.54       30.23      2.21 o
   3   6  11        2.16        3.81      2.21 o
   4   6  11        3.56        3.07      3.47 o
  -6   7  11      115.98      120.84      7.42 o
  -5   7  11        0.07       -0.28      2.27 o
  -4   7  11        1.20        0.74      2.03 o
  -3   7  11        0.12       -0.41      1.84 o
  -2   7  11        0.11       -1.60      1.60 o
  -1   7  11       16.63       12.78      2.78 o
   0   7  11        0.14        1.13      1.95 o
   1   7  11        1.22        3.27      2.38 o
   2   7  11        0.15       -0.87      1.57 o
   3   7  11        9.06        5.00      4.01 o
   4   7  11       13.76        7.97      4.66 o
  -6   8  11       55.07       50.43      5.32 o
  -5   8  11        1.42        3.71      4.13 o
  -4   8  11        0.75        0.83      2.17 o
  -3   8  11        0.20       -1.17      2.80 o
  -2   8  11       23.66       28.02      7.92 o
  -1   8  11       77.11       77.40      5.31 o
   0   8  11       39.11       43.16      4.75 o
   1   8  11       53.81       57.83      2.88 o
   2   8  11        0.24       -0.59      3.19 o
   3   8  11       10.59        8.08      5.42 o
   4   8  11        3.14        8.91      4.51 o
  -5   9  11        2.69        0.22      2.54 o
  -4   9  11      103.89      112.91      9.76 o
  -3   9  11        0.32        1.55      1.99 o
  -2   9  11        3.02       -1.00      3.36 o
  -1   9  11       13.53       13.89      2.54 o
   0   9  11       47.09       42.25      2.74 o
   1   9  11        8.77        8.90      3.47 o
   2   9  11        8.84       10.61      2.36 o
   3   9  11        1.62       -2.44      5.89 o
   4   9  11       43.83       38.71      5.37 o
  -5  10  11       69.60       77.65      7.82 o
  -4  10  11        7.77        9.83      3.09 o
  -3  10  11       10.83       17.55      5.46 o
  -2  10  11       26.49       29.82      2.90 o
  -1  10  11       84.00       86.11      6.00 o
   0  10  11       41.33       44.35      2.88 o
   1  10  11        2.35       -1.10      2.59 o
   2  10  11       49.49       58.63      3.80 o
   3  10  11        3.64        2.90      3.76 o
  -5  11  11       19.70       19.99      3.76 o
  -4  11  11        0.01        1.98      2.75 o
  -3  11  11        8.20        5.65      2.39 o
  -2  11  11        1.33        2.55      1.94 o
  -1  11  11        1.24        2.61      2.05 o
   0  11  11      151.48      148.74     14.32 o
   1  11  11      154.29      158.59      6.31 o
   2  11  11        0.08       -2.07      2.60 o
   3  11  11        0.76       -2.83      3.48 o
  -4  12  11       20.79       26.32      8.97 o
  -3  12  11        1.02        3.90      3.57 o
  -2  12  11       30.73       32.13      5.39 o
  -1  12  11        1.84       -0.87      2.03 o
   0  12  11       18.08       21.19      6.63 o
   1  12  11       29.70       35.09      3.89 o
   2  12  11       16.00       17.03      5.27 o
   3  12  11      126.75       89.29      8.50 o
  -4  13  11      126.03      110.61      6.42 o
  -3  13  11      149.95      159.72      9.86 o
  -2  13  11       12.74       14.81      4.99 o
  -1  13  11        9.95        9.15      3.09 o
   0  13  11        3.73        2.45      2.35 o
   1  13  11       42.55       33.31     12.86 o
   2  13  11       31.02       30.68      5.78 o
  -3  14  11       14.26        8.28      8.94 o
  -2  14  11       12.42       11.22      2.78 o
  -1  14  11       19.60       16.39      3.67 o
   0  14  11        2.92        0.98      3.32 o
   1  14  11        6.26        8.91      5.00 o
   2  14  11       21.96       20.94      5.67 o
  -3  15  11      147.45      134.10     10.62 o
  -2  15  11       44.52       38.93      6.51 o
  -1  15  11       35.06       31.48      4.84 o
   0  15  11        1.99       -1.94      3.81 o
  -5   0  12      236.82      231.43     15.87 o
  -4   0  12       62.78       59.09      7.61 o
  -3   0  12       10.84        4.35      5.47 o
  -2   0  12       99.05      101.04      7.77 o
  -1   0  12      333.53      343.72     13.00 o
   0   0  12       91.25       87.93      5.23 o
   1   0  12       15.05        8.80      3.79 o
   2   0  12        1.53       -2.83      3.56 o
   3   0  12       14.27       17.86      4.33 o
  -5   1  12        9.44        9.00      3.32 o
  -4   1  12       90.33       89.85     13.25 o
  -3   1  12        2.50        1.32      3.80 o
  -2   1  12       25.69       27.97      3.61 o
  -1   1  12       93.99       91.58      3.65 o
   0   1  12        7.54        4.11      2.18 o
   1   1  12        0.01        0.41      0.93 o
   2   1  12       11.22        9.73      2.26 o
   3   1  12        3.61        1.63      2.25 o
  -5   2  12      110.55      124.30     10.43 o
  -4   2  12       59.15       68.90      5.05 o
  -3   2  12        7.41        6.44      5.60 o
  -2   2  12       27.37       28.39      4.16 o
  -1   2  12       99.98       96.75     11.28 o
   0   2  12       37.39       32.71      2.37 o
   1   2  12        0.52       -0.06      2.91 o
   2   2  12        1.61       -2.35      2.59 o
   3   2  12        0.55        1.78      2.40 o
  -5   3  12       15.59       12.42      2.97 o
  -4   3  12        9.59       10.38      4.99 o
  -3   3  12        4.00        6.66      3.59 o
  -2   3  12       45.95       48.63      4.39 o
  -1   3  12       17.84       17.84      3.16 o
   0   3  12       15.32       20.21      2.54 o
   1   3  12        0.49       -0.73      2.49 o
   2   3  12       36.49       30.53      3.04 o
   3   3  12       72.44       60.94      9.40 o
  -5   4  12       41.71       28.71      4.62 o
  -4   4  12       49.62       44.84      6.85 o
  -3   4  12        0.33        2.04      3.16 o
  -2   4  12        0.36        4.13      3.58 o
  -1   4  12       24.41       23.50      3.63 o
   0   4  12        2.40        5.14      2.49 o
   1   4  12        1.56       -0.66      3.55 o
   2   4  12        0.00       -2.14      2.27 o
   3   4  12        7.33       -4.45      4.45 o
  -5   5  12        3.14        0.73      3.48 o
  -4   5  12       13.28       14.24      3.49 o
  -3   5  12        0.01       -1.82      2.39 o
  -2   5  12        8.72        9.90      2.13 o
  -1   5  12       33.97       32.85      3.42 o
   0   5  12        1.34        1.65      2.31 o
   1   5  12       18.01       20.02      2.78 o
   2   5  12       36.89       34.68      4.28 o
  -5   6  12       48.35       33.84      5.13 o
  -4   6  12        6.07        5.43      3.85 o
  -3   6  12        7.38       10.23      4.07 o
  -2   6  12        5.40        6.35      5.65 o
  -1   6  12        1.58        3.42      5.70 o
   0   6  12        2.62        4.91      2.24 o
   1   6  12        2.03        1.83      2.14 o
   2   6  12        1.45       -2.83      3.48 o
  -5   7  12       26.74       25.08      3.96 o
  -4   7  12       32.25       25.65      2.85 o
  -3   7  12        3.37        4.57      2.52 o
  -2   7  12       51.56       48.69      3.34 o
  -1   7  12        0.14       -0.65      1.98 o
   0   7  12       13.06       11.60      2.26 o
   1   7  12        0.01       -0.01      2.56 o
  -4   8  12       25.87       14.60      3.85 o
  -3   8  12       52.30       51.03      3.56 o
  -2   8  12       26.95       26.92      2.96 o
  -1   8  12        1.22        4.47      2.42 o
   0   8  12        0.56       -1.79      1.79 o
   1   8  12        3.25        1.70      4.40 o
  -4   9  12        3.26        3.14      4.43 o
  -3   9  12        6.29        0.92      8.18 o
  -2   9  12        0.01       -2.03      5.78 o
  -1   9  12       24.74       29.72      4.44 o
   0   9  12        8.14        5.04      2.51 o
   1   9  12        5.92        7.61      3.08 o
   2   9  12        0.64       -0.08      3.11 o
  -4  10  12        3.72        7.82      5.08 o
  -3  10  12        9.29        8.17      2.98 o
  -2  10  12       10.07        5.68      2.14 o
  -1  10  12       18.03       17.16      2.59 o
   0  10  12        0.52        2.26      4.35 o
   1  10  12       44.40       27.76      5.21 o
  -3  11  12        0.00       -1.05      3.15 o
  -2  11  12        5.03        1.61      2.83 o
  -1  11  12        4.91        1.46      2.34 o
   0  11  12        9.46        1.70      3.31 o
   1  11  12        8.48        2.17      3.15 o
  -2  12  12        0.00        3.23      2.91 o
  -1  12  12        0.09       -2.42      4.92 o
   0  12  12       11.12       16.15      4.99 o
  -1   1  13       58.50       41.32      6.01 o
   0   1  13       50.55       28.33      4.59 o
   1   1  13        4.69       -4.62      5.60 o
  -1   2  13       45.44       35.84      4.29 o
   0   2  13       32.80       21.16      7.04 o
   1   2  13        0.58       -4.21      4.21 o
  -1   3  13      114.24       91.21     13.76 o
   0   3  13       50.82       30.54      8.03 o
   1   3  13        0.09       -4.06      4.20 o
  -1   4  13       34.71       21.83      3.75 o
   0   4  13        0.86       -4.21      4.21 o
  -1   5  13        0.00       -4.20      4.20 o
   0   5  13        4.97       -5.76      5.76 o
 
